# Supplementary material for: SARS-Cov-2 Interactome with Human Ghost Proteome: A Neglected World Encompassing a Wealth of Biological Data
Source: Microorganisms. 2020 Dec 19;8(12):2036. doi: 10.3390/microorganisms8122036 (PMC7766365; doi:10.3390/microorganisms8122036)
Supplement: Supplementary file 1 [file microorganisms-08-02036-s001.zip]

Archive with 1 entries (1 files):
- microorganisms-1017967-supplementary.xlsx
