# Supplementary material for: SARS-Cov-2 Interactome with Human Ghost Proteome: A Neglected World Encompassing a Wealth of Biological Data
Source: Microorganisms. 2020 Dec 19;8(12):2036. doi: 10.3390/microorganisms8122036 (PMC7766365; doi:10.3390/microorganisms8122036)
Supplement: Supplementary file 1 [file microorganisms-08-02036-s001.zip › microorganisms-1017967-supplementary.xlsx]

## Sheet: Nsp1
Protein FDR Confidence: Combined	Master	Accession	Description	Exp. q-value: Combined	Sum PEP Score	Coverage [%]	# Peptides	# PSMs	# Unique Peptides	# AAs	MW [kDa]	calc. pI	Score Sequest HT: Sequest HT	# Peptides (by Search Engine): Sequest HT	# Razor Peptides	Abundance Ratio: (Sample) / (Control)	Abundance Ratio Adj. P-Value: (Sample) / (Control)	Abundance Ratio Variability [%]: (Sample) / (Control)	Abundances (Grouped): Control	Abundances (Grouped): Sample	Abundances (Grouped) CV [%]: Control	Abundances (Grouped) CV [%]: Sample	Abundance: F1: Control, EV	Abundance: F2: Control, EV	Abundance: F3: Control, EGFP	Abundance: F4: Control, EGFP	Abundance: F5: Control, EGFP	Abundance: F6: Control, EV	Abundance: F7: Control, EV	Abundance: F8: Control, EGFP	Abundance: F9: Control, EV	Abundance: F10: Control, EV	Abundance: F11: Control, EV	Abundance: F15: Sample, nsp1	Abundance: F16: Sample, nsp1	Abundance: F17: Sample, nsp1	Found in Sample: [S1] F1: Control, EV	Found in Sample: [S2] F2: Control, EV	Found in Sample: [S3] F3: Control, EGFP	Found in Sample: [S4] F4: Control, EGFP	Found in Sample: [S5] F5: Control, EGFP	Found in Sample: [S6] F6: Control, EV	Found in Sample: [S7] F7: Control, EV	Found in Sample: [S8] F8: Control, EGFP	Found in Sample: [S9] F9: Control, EV	Found in Sample: [S10] F10: Control, EV	Found in Sample: [S11] F11: Control, EV	Found in Sample: [S15] F15: Sample, nsp1	Found in Sample: [S16] F16: Sample, nsp1
High	Master Protein	IP_557274	TX=9606 OS=Human GN=HSPA8P1 TA=ENST00000425843 PA=IP_557274	0	19.083	44	2	6	1	54	6.5	7.5	10.05	2	0																						Not Found	Not Found	Not Found	Not Found	High	Not Found	Not Found	Not Found	Not Found	Not Found	Not Found	Not Found	Not Found
High	Master Protein	IP_079312	TX=9606 OS=Human GN=EDARADD,ENO1P1 TA=ENST00000366587,NM_080738.3,NM_145861.2,ENST00000359362 PA=IP_079312	0	15.922	12	4	16	1	388	42.3	5.92	28.75	4	0																						High	Not Found	Not Found	Not Found	Not Found	Not Found	Not Found	Not Found	Peak Found	Peak Found	Peak Found	Not Found	Not Found
High	Master Protein	IP_734708	TX=9606 OS=Human GN=RP11-24M17.3 TA=ENST00000567565 PA=IP_734708	0	10.263	38	1	3	1	71	7.8	6.49	10.21	1	0																						Not Found	High	Not Found	High	Not Found	Not Found	Not Found	Not Found	Not Found	Not Found	Not Found	Not Found	High
High	Master Protein	IP_613981	TX=9606 OS=Human GN=RP11-402J6.3 TA=ENST00000321285 PA=IP_613981	0	8.322	30	2	10	1	64	7.2	11.74	25.25	2	0																						Not Found	Not Found	High	Not Found	Not Found	Not Found	Not Found	Not Found	Not Found	Not Found	Not Found	Not Found	Not Found
High	Master Protein	IP_557390	TX=9606 OS=Human GN=RP5-878I13.1 TA=ENST00000619615 PA=IP_557390	0	6.186	19	2	15	1	109	12.2	6.76	27.97	2	0																						Not Found	Not Found	Not Found	Not Found	Not Found	Not Found	Not Found	Not Found	Not Found	Not Found	Not Found	Not Found	Not Found
High	Master Protein	IP_602798	TX=9606 OS=Human GN=RP11-509M23.1 TA=ENST00000425840 PA=IP_602798	0	4.576	37	2	18	1	92	10.2	6.77	26.02	2	0																						High	Not Found	Not Found	Not Found	High	Not Found	Not Found	High	Not Found	Not Found	Not Found	Not Found	Not Found
High	Master Protein	IP_262077	TX=9606 OS=Human GN=LOC101928418,AC005358.3 TA=ENST00000445508,NR_104605.1 PA=IP_262077	0.002	2.905	39	1	1	1	44	5	6.76	0	1	0																						Not Found	Not Found	Not Found	High	Not Found	Not Found	Not Found	Not Found	Not Found	Not Found	Not Found	Not Found	Not Found
High	Master Protein	IP_745562	TX=9606 OS=Human GN=RP11-404P21.9 TA=ENST00000555221 PA=IP_745562	0.002	2.901	20	1	1	1	79	9.6	9.04	0	1	0																						Not Found	Not Found	Not Found	High	Not Found	Not Found	Not Found	Not Found	Not Found	Not Found	Not Found	Not Found	Not Found
High	Master Protein	IP_581419	TX=9606 OS=Human GN=RP11-10F11.4 TA=ENST00000634439 PA=IP_581419	0.003	2.296	13	1	1	1	64	7.2	10.04	2.85	1	0																						Not Found	Not Found	Not Found	High	Not Found	Not Found	Not Found	Not Found	Not Found	Not Found	Not Found	Not Found	Not Found
High	Master Protein	IP_279923	TX=9606 OS=Human GN=DUXA TA=NM_001012729.1 PA=IP_279923	0.003	2.282	26	1	4	1	39	4.1	7.85	4.49	1	0																						Not Found	Not Found	High	High	Not Found	High	Not Found	Not Found	Not Found	Not Found	Not Found	Not Found	Not Found
Medium	Master Protein	IP_247038	TX=9606 OS=Human GN=CDH13 TA=ENST00000566620,NM_001220488.1,NM_001220490.1,NM_001257.4,ENST00000428848,XM_011522804.2,ENST00000539548,ENST00000622885,ENST00000268613,ENST00000567109,NM_001220489.1 PA=IP_247038	0.016	1.69	33	1	1	1	58	6.7	9.44	0	1	0																						Peak Found	Peak Found	Peak Found	Peak Found	Peak Found	Peak Found	Peak Found	Not Found	Peak Found	Peak Found	High	Peak Found	Peak Found
Medium	Master Protein	IP_261807	TX=9606 OS=Human GN=NARF TA=ENST00000577432,XM_006722278.3,ENST00000581202 PA=IP_261807	0.016	1.662	75	1	1	1	44	4.6	5.72	0	1	0																						Not Found	Not Found	Not Found	Not Found	Not Found	Not Found	Not Found	High	Not Found	Not Found	Not Found	Not Found	Not Found
Medium	Master Protein	IP_076388	TX=9606 OS=Human GN=MDM4 TA=ENST00000463049,ENST00000616250,ENST00000367182,NM_001204171.1,ENST00000391947,ENST00000454264,NM_001278516.1,NM_001278517.1,NM_001204172.1,ENST00000367183,ENST00000612738,NM_001278518.1,NM_001278519.1,NM_002393.4,ENST00000614459 PA=IP_076388	0.018	1.582	18	1	1	1	73	8	8.62	0	1	0																						Not Found	Not Found	Not Found	Not Found	High	Not Found	Not Found	Not Found	Not Found	Not Found	Not Found	Not Found	Not Found
Medium	Master Protein	IP_2355757	TX=9606 OS=Human GN=LOC105374608 TA=XR_925672.2,XR_925673.2 PA=IP_2355757	0.022	1.501	25	1	1	1	99	10.8	11.58	0	1	0																						Not Found	Not Found	Not Found	Not Found	Not Found	Not Found	High	Not Found	Not Found	Not Found	Not Found	Not Found	Not Found
High	Master Protein	IP_572435	TX=9606 OS=Human GN=HSPA8P11 TA=ENST00000508840 PA=IP_572435	0	14.296	22	2	22	1	102	10.9	4.7	53.16	2	0	0.982	0.000105619	52.17	104.9	95.1	54.73	21.89	198625	141854	822270	1.4826e+06	1.33379e+06	173703	146368	682568	310405	74222.5	703966	877580	766051	1.26077e+06	Peak Found	Peak Found	Peak Found	High	High	Peak Found	Peak Found	High	Peak Found	Peak Found	Peak Found	High	High
Medium	Master Protein	IP_219869	TX=9606 OS=Human GN=DGKH TA=NM_152910.5,NM_001297429.1,NM_001204504.2,ENST00000498255,ENST00000627777,ENST00000626247,ENST00000337343,ENST00000536612,ENST00000628433,ENST00000261491,NM_178009.4,NM_001204505.2,ENST00000379274,NM_001204506.2 PA=IP_219869	0.018	1.574	41	1	1	1	29	3.5	9.7	0	1	0	0.721	0.00779688	40.29	114.3	85.7	65.31	8.02	283049	340455	312300	456341	306306			158191		362093		348798	322059		Peak Found	Peak Found	High	Peak Found	Peak Found	Not Found	Not Found	Peak Found	Not Found	Peak Found	Not Found	Peak Found	Peak Found
High	Master Protein	IP_665452	TX=9606 OS=Human GN=UBE2D3P1 TA=ENST00000436669 PA=IP_665452	0	4.563	7	1	2	1	147	16.9	8.6	4.82	1	0	0.55	0.106669	13.46	128.8	71.2	50.22	11.87	383111	458968	1.09775e+06	883320	357830	147957	176891		544623	475329	869921	841830		693955	Peak Found	High	Peak Found	Peak Found	Peak Found	Peak Found	Peak Found	Not Found	High	Peak Found	Peak Found	Peak Found	Not Found
High	Master Protein	IP_271067	TX=9606 OS=Human GN=STX10 TA=NM_001271609.1,NM_003765.2,NM_001271610.1,NM_001271611.1,XM_011528397.2,ENST00000591197 PA=IP_271067	0.002	2.412	38	1	1	1	29	3.1	6.52	1.71	1	0	0.532	0.138399	7.75	129.1	70.9	28.58	10.05	213220	131748	741147	794200	486065	203984	163913	394191	362773		161158	467797	415272	401711	Peak Found	Peak Found	Peak Found	Peak Found	Peak Found	Peak Found	Peak Found	Peak Found	Peak Found	Not Found	High	Peak Found	Peak Found
High	Master Protein	IP_756980	TX=9606 OS=Human GN=ARGLU1 TA=ENST00000360629,ENST00000375926 PA=IP_756980	0	8.869	62	3	31	1	50	5.9	8.21	52	3	0	0.496	0.229673	12.75	136.8	63.2	41.21	29.98	88347		193381	223956	116502	103533		94724.6	161388		143729	130057	164893		High	Not Found	High	Peak Found	Peak Found	Peak Found	Not Found	High	Peak Found	Not Found	High	High	High
Medium	Master Protein	IP_715224	TX=9606 OS=Human GN=OSBPL7 TA=ENST00000613735 PA=IP_715224	0.022	1.502	10	1	1	1	90	9.4	9.5	1.76	1	0	0.46	0.359637	10.36	138.4	61.6	42.97	9.19	562464	1.65478e+06	2.07051e+06	3.01565e+06	2.37759e+06	1.28427e+06	1.1008e+06	1.2826e+06			1.15981e+06	1.64319e+06	1563776	1.5686e+06	Peak Found	Peak Found	High	Peak Found	Peak Found	Peak Found	Peak Found	Peak Found	Not Found	Not Found	Peak Found	Peak Found	Peak Found
Medium	Master Protein	IP_285613	TX=9606 OS=Human GN=ZMYND8 TA=ENST00000262975,ENST00000352431,XM_006723763.1,XM_017027767.1,XM_011528753.1,XM_017027766.1,XM_011528752.1,XM_017027760.1,ENST00000311275,XM_017027764.1,XM_017027765.1,XM_011528751.1,NM_001281777.2,XM_017027761.1,ENST00000372023,NM_001281783.2,ENST00000396281,NM_012408.5,XM_017027768.1,XM_017027769.1,NM_001281771.2,XM_006723762.3,NM_001281781.2,ENST00000471951,XM_017…	0.016	1.784	23	1	5	1	39	4.4	8.25	3.46	1	0	0.435	0.471618	11.1	139.4	60.6	44.08	12.06	111111	223372	203309	299913	263090	174491	138042	192226	227826			184542	183254	227961	Peak Found	Peak Found	Peak Found	High	Peak Found	Peak Found	Peak Found	High	High	Not Found	Not Found	High	High
High	Master Protein	IP_747026	TX=9606 OS=Human GN=DNAJC8P1 TA=ENST00000554535 PA=IP_747026	0	10.209	22	3	17	1	87	10.9	9.94	18.5	3	0	0.389	0.710669	5.95	142.9	57.1	44.04	6.3	211892	289897	446570	642258	610772	261601	285565	444475	365483	320382	615237	378946	316706	333266	High	Peak Found	High	Peak Found	Peak Found	Peak Found	Peak Found	Peak Found	Peak Found	Peak Found	Peak Found	Peak Found	Peak Found
High	Master Protein	IP_674332	TX=9606 OS=Human GN=C1orf35 TA=ENST00000465199 PA=IP_674332	0	14.298	16	2	11	2	187	19.1	11.55	15.94	2	0	0.386	0.724455	8.6	139.4	60.6	46.02	49.64	252279	356737	428131	593235	388484	152418	124962	177342	487638	64715	92106	399416	241650	126234	Peak Found	High	High	High	Peak Found	Peak Found	Peak Found	High	High	Peak Found	Peak Found	High	Peak Found
High	Master Protein	IP_691723	TX=9606 OS=Human GN=CTC-398G3.2 TA=ENST00000463278 PA=IP_691723	0	10.667	44	2	27	1	75	7.9	6.49	45.12	2	0	0.385	0.728525	12.17	144.4	55.6	97.7	70.22		390455		222325									288200	114731	Not Found	Peak Found	Not Found	Peak Found	Not Found	Not Found	Not Found	Not Found	Not Found	Not Found	High	Not Found	High
Medium	Master Protein	IP_2345055	TX=9606 OS=Human GN=LOC105378113 TA=XR_943231.2 PA=IP_2345055	0.023	1.465	5	1	4	1	129	14.4	9.94	5.08	1	0	0.38	0.749507	4.01	145.9	54.1	36.68	7.73	508738	812289	916280	1.76619e+06	1.14678e+06	858897	344733	1.1729e+06	1.07276e+06	299757	513711	762023	733086	801704	Peak Found	High	High	High	Peak Found	Peak Found	Peak Found	Peak Found	Peak Found	Peak Found	High	Peak Found	Peak Found
Medium	Master Protein	IP_593377	TX=9606 OS=Human GN=FRMD1 TA=XM_011536146.2,XM_017011318.1,ENST00000358587 PA=IP_593377	0.019	1.558	16	1	1	1	159	15.9	8.28	0	1	0	0.355	0.866962	3	148.1	51.9	24.25	12.84	215074	268791	555798	874447	331261		180539	344794		185327	286698	376734	245861	302967	Peak Found	Peak Found	High	Peak Found	Peak Found	Not Found	Peak Found	Peak Found	Not Found	Peak Found	Peak Found	Peak Found	Peak Found
Medium	Master Protein	IP_729791	TX=9606 OS=Human GN=MT1X TA=ENST00000568370,ENST00000562939 PA=IP_729791	0.021	1.509	19	1	1	1	36	4	5.02	1.69	1	0	0.34	0.926766	3.75	149.2	50.8	50.39					170457			96466.2	204506		83010.5		134163			Not Found	Not Found	Not Found	Peak Found	Not Found	Not Found	Peak Found	High	Not Found	Peak Found	Not Found	Peak Found	Not Found
Medium	Master Protein	IP_197940	TX=9606 OS=Human GN=DRAP1 TA=NM_006442.3,ENST00000527119,ENST00000312515,ENST00000532933 PA=IP_197940	0.016	1.718	12	1	3	1	114	12.6	12.06	4.27	1	0	0.335	0.942349	5.15	149.8	50.2	61.97	22.22	315499	504456	510390	889530	847287	285744	562243	528197	910144	71152.8	530061	486004	438895	331317	Peak Found	Peak Found	Peak Found	Peak Found	Peak Found	Peak Found	High	Peak Found	Peak Found	Peak Found	Peak Found	High	High
High	Master Protein	IP_258426	TX=9606 OS=Human GN=DHX40 TA=XM_011525254.2,XM_017025081.1,XM_017025080.1,ENST00000577549,NM_001166301.1,XM_011525253.2,XM_006722083.2,ENST00000251241,NM_024612.4,XM_017025083.1,XM_017025082.1 PA=IP_258426	0.004	1.988	11	1	2	1	72	7.9	10.96	0	1	0	0.326	0.976067	2.43	151.9	48.1	23.46	10.27	259463	299331	504061	932383	556375	200230	108814	237047	494134	225070	288257	299072	293395	292191	Peak Found	Peak Found	Peak Found	Peak Found	Peak Found	Peak Found	High	High	Peak Found	Peak Found	Peak Found	Peak Found	Peak Found
Medium	Master Protein	IP_558277	TX=9606 OS=Human GN=FLNA TA=ENST00000490936 PA=IP_558277	0.018	1.594	19	1	3	1	48	5	9.54	4.31	1	0	0.325	0.978475	4.25	150.9	49.1	33.63	7.17	1.09138e+06	1.20966e+06	1.57833e+06	2.75828e+06	1.99893e+06	1.2074e+06	472164	1.18447e+06	2.17308e+06	1064992	1.44981e+06	1.24096e+06	1.00737e+06	1356005	Peak Found	Peak Found	High	Peak Found	High	Peak Found	Peak Found	Peak Found	High	Peak Found	Peak Found	Peak Found	Peak Found
High	Master Protein	IP_774695	TX=9606 OS=Human GN=TUBAP2 TA=ENST00000530835 PA=IP_774695	0	53.025	16	6	55	3	374	41	5.82	105.47	6	0	0.324	0.978475	6.05	186.6	13.4	74.69	16.58	52226.1	828397	517162	4.75197e+06	374353	437065		2.94086e+06	1.04498e+06	348192	570378	153450	122905	194243	High	Peak Found	Peak Found	High	High	High	Not Found	High	High	High	Peak Found	Peak Found	Peak Found
Medium	Master Protein	IP_2380676	TX=9606 OS=Human GN=LOC105373460 TA=XR_939783.2 PA=IP_2380676	0.027	1.382	9	1	11	1	76	8.7	6.52	22.84	1	0	0.316	0.982607	4.55	152	48	38.88	3.16	11378269	13757891	14054687	24741962	22519388	13834143	9795234	13367853	19620510	7.19978e+06	15141531	13655347	11306562	14090227	High	High	Peak Found	Peak Found	High	High	High	High	High	High	High	High	High
Medium	Master Protein	IP_230046	TX=9606 OS=Human GN=NKX2-1-AS1 TA=NR_103710.1,ENST00000521292 PA=IP_230046	0.017	1.64	16	1	2	1	81	8.6	8.59	0	1	0	0.308	0.982607	3.77	150.2	49.8	40.54	27.02		203472	237516	312138	236598	146228	114016	180969			103716	179320	101500	106590	Not Found	Peak Found	Peak Found	Peak Found	Peak Found	Peak Found	High	High	Not Found	Not Found	Peak Found	Peak Found	Peak Found
Medium	Master Protein	IP_659625	TX=9606 OS=Human GN=GXYLT1P2 TA=ENST00000433312 PA=IP_659625	0.022	1.484	14	1	1	1	120	12.5	7.65	0	1	0	0.307	0.982607	1.9	154	46	41.19	6.47		107016			182895	63265.4	81589.1	100821				101778		90590.5	Not Found	Peak Found	Not Found	Not Found	Peak Found	Peak Found	Peak Found	High	Not Found	Not Found	Not Found	Peak Found	Not Found
Medium	Master Protein	IP_144780	TX=9606 OS=Human GN=TRAPPC3L TA=ENST00000368602,ENST00000437098,ENST00000356128,NM_001139444.2 PA=IP_144780	0.03	1.315	25	1	1	1	59	6.7	10.3	0	1	0	0.306	0.982607	2.34	154.6	45.4	35.5	10.72	337483	433068	814196	1.07154e+06	586358	345992	403520	750551	456256	234635	444088	474626	322949	391583	High	Peak Found	Peak Found	Peak Found	Peak Found	Peak Found	Peak Found	Peak Found	Peak Found	Peak Found	Peak Found	Peak Found	Peak Found
Medium	Master Protein	IP_204732	TX=9606 OS=Human GN=DKFZp779M0652 TA=NR_027134.1,ENST00000378779 PA=IP_204732	0.018	1.577	9	1	2	1	79	7.8	7.25	3.5	1	0	0.305	0.982607	2.51	152.1	47.9	38.25	8.4	323423	648143	577507	1.37778e+06	967535	595452	296000	832563	754001	132677	507758	495091	446886	447344	Peak Found	High	Peak Found	Peak Found	Peak Found	Peak Found	Peak Found	Peak Found	Peak Found	Peak Found	High	Peak Found	Peak Found
High	Master Protein	IP_676326	TX=9606 OS=Human GN=DNM3 TA=ENST00000520906 PA=IP_676326	0.003	2.268	23	1	10	1	40	4.6	7.08	23.12	1	0	0.298	0.989843	3.39	149.9	50.1	40.25	13.36	2.08451e+06	3902992	5922977	7.14037e+06	5.65403e+06	2.87742e+06	2.86064e+06	4843416	4496849	1.53298e+06	5902108	2.73135e+06	2.94815e+06	3.12589e+06	High	High	Peak Found	High	High	High	High	High	High	High	High	Peak Found	Peak Found
Medium	Master Protein	IP_792130	TX=9606 OS=Human GN=CASP7 TA=XM_011540260.1,ENST00000468790 PA=IP_792130	0.021	1.525	28	1	3	1	29	3.2	10.01	0	1	0	0.295	0.992708	2.89	155.5	44.5	48.88	8.7	341484	399937	409203	761920	715961	336384	390573	712008	587294		838620	460181	329889	384775	Peak Found	Peak Found	High	Peak Found	Peak Found	Peak Found	High	Peak Found	Peak Found	Not Found	Peak Found	Peak Found	Peak Found
High	Master Protein	IP_250961	TX=9606 OS=Human GN=SENP3-EIF4A1,SENP3 TA=NM_015670.5,ENST00000614237,ENST00000619785,NR_037926.1,ENST00000321337,ENST00000429205 PA=IP_250961	0.002	2.877	52	1	4	1	31	3.5	9.32	4.26	1	0	0.285	0.982607	1.73	155.6	44.4	31.57	15.15	580719	927938	1.70605e+06	1.64275e+06	1.44614e+06	669539	792986	1.72412e+06	1.18863e+06	665504	874483	686685	768691	820433	Peak Found	Peak Found	Peak Found	Peak Found	High	High	High	Peak Found	Peak Found	Peak Found	High	Peak Found	Peak Found
High	Master Protein	IP_595403	TX=9606 OS=Human GN=RPL5P20 TA=ENST00000403848 PA=IP_595403	0	6.984	28	2	6	1	87	9.9	7.28	2.56	2	0	0.268	0.982607	3.03	157.7	42.3	37.35	3.96	512651	565836	1.18818e+06	1.50176e+06	960890	732318	459986	534615	929915	638884	827943	577265	509933	603712	High	Peak Found	Peak Found	Peak Found	Peak Found	Peak Found	Peak Found	Peak Found	Peak Found	Peak Found	High	High	High
Medium	Master Protein	IP_628930	TX=9606 OS=Human GN=RBM6 TA=ENST00000438912 PA=IP_628930	0.019	1.567	5	1	1	1	140	16	9.91	0	1	0	0.262	0.969586	2.94	162.5	37.5	36.51	19.91	265620	320536	482856		537361	283164	292711	476400	623655	330807	605838	412343	254175	280344	Peak Found	Peak Found	Peak Found	Not Found	High	Peak Found	Peak Found	Peak Found	Peak Found	Peak Found	Peak Found	Peak Found	Peak Found
High	Master Protein	IP_671815	TX=9606 OS=Human GN=RP11-430L17.1 TA=ENST00000445689 PA=IP_671815	0.002	2.989	21	1	1	1	126	14.6	9.07	0	1	0	0.245	0.886059	1.57	160.9	39.1	45.17	17.35	1.38969e+06	755253	2.09473e+06	2.78132e+06	1.91401e+06	316894	356788	1.57315e+06	872018			686021	665108	554432	Peak Found	Peak Found	Peak Found	Peak Found	High	Peak Found	Peak Found	Peak Found	Peak Found	Not Found	Not Found	Peak Found	Peak Found
High	Master Protein	IP_724315	TX=9606 OS=Human GN=HMGN2P3 TA=ENST00000433603 PA=IP_724315	0	102.296	60	9	107	1	90	9.4	9.99	198.23	9	8	0.241	0.852576	3.94	157.5	42.5	48.86	26.97	1.01777e+08	1.10225e+08	5.11205e+07	2.66994e+08	2.94311e+08	9.11033e+07	7.73998e+07	1.70805e+08	1.87093e+08	1.62902e+08	2.51127e+08	1.25396e+08	6.59007e+07	1.35668e+08	High	High	High	High	High	High	High	High	High	Peak Found	High	High	High
High	Master Protein	IP_708606	TX=9606 OS=Human GN=RP11-1072C15.6 TA=ENST00000623480 PA=IP_708606	0.004	2.019	26	1	6	1	62	6.9	8.16	0	1	0	0.202	0.514578	3.13	174.4	25.6	70.96	21.6	587488	553407	680700	1.28768e+06	834414	544877	776209	410334	1.55161e+06	925968	2.10755e+06	396935	465974	385362	Peak Found	High	High	High	High	Peak Found	High	Peak Found	Peak Found	Peak Found	Peak Found	Peak Found	Peak Found
Medium	Master Protein	IP_103496	TX=9606 OS=Human GN=LTF TA=NM_002343.5,ENST00000417439,ENST00000231751,NM_001321122.1,ENST00000443496,ENST00000426532,NM_001199149.1,NM_001321121.1 PA=IP_103496	0.023	1.449	28	1	4	1	53	5.9	12	0	1	0	0.183	0.313556	2.66	169.1	30.9	68.66	22.8	371324	422540	479082	878133	1.32694e+06	853024	628640	1.3909e+06	1.1523e+06	1537139	1.56514e+06	362978	477168	468172	Peak Found	Peak Found	Peak Found	Peak Found	High	High	Peak Found	Peak Found	Peak Found	Peak Found	Peak Found	Peak Found	High
High	Master Protein	IP_191530	TX=9606 OS=Human GN=PIDD1 TA=XM_005253008.5 PA=IP_191530	0	17.723	23	4	19	4	284	28.2	9.67	33.94	4	0	0.181	0.30142	1.52	170.6	29.4	49.52	18.47	844673	1.11175e+06	1.84425e+06	1.57695e+06	1.2912e+06	744638	1.04263e+06	998087	2.06805e+06	429074	892547	547072	324864	546784	High	High	High	High	High	High	Peak Found	High	High	High	Peak Found	High	Peak Found
High	Master Protein	IP_168756	TX=9606 OS=Human GN=LOC729732 TA=NR_047662.2 PA=IP_168756	0.002	2.452	3	1	2	1	266	27.8	11.69	4.04	1	0	0.11	0.00298727	0.61	180.1	19.9	55.51	14.45	408935	468830	425506	579720	388440	475842	371292	264085	971601	523498	770236	230286	154624		High	Peak Found	Peak Found	High	Peak Found	Peak Found	Peak Found	Peak Found	Peak Found	Peak Found	Peak Found	Peak Found	Peak Found
High	Master Protein	IP_659614	TX=9606 OS=Human GN=ANKRD20A11P TA=ENST00000442192 PA=IP_659614	0.009	1.84	17	1	1	1	167	19.3	5	0	1	0	0.098	0.000578727	0.59	184.3	15.7	57.82	46.51	128470	169660	402331					34466.8				67924.3	39430.3	23880.6	Peak Found	High	Peak Found	Not Found	Not Found	Not Found	Not Found	Peak Found	Not Found	Not Found	Not Found	Peak Found	Peak Found
Medium	Master Protein	IP_738445	TX=9606 OS=Human GN=SPATA31E3P TA=ENST00000613133 PA=IP_738445	0.03	1.328	3	1	1	1	277	30.2	7.94	2.15	1	0	0.064	4.37724e-07	0.18	187.9	12.1	36.47	13.97	195482	271883	328255	470232	371422	268835	115578	394098	491592	292513	276832	49998		59453.2	Peak Found	Peak Found	Peak Found	Peak Found	Peak Found	High	Peak Found	Peak Found	Peak Found	Peak Found	Peak Found	Peak Found	Not Found
High	Master Protein	IP_557348	TX=9606 OS=Human GN=HNRNPA1P28 TA=ENST00000424481 PA=IP_557348	0	28.784	43	4	10	1	77	9.4	9.44	24.61	4	0	0.01	8.56032e-17		200		50.29		232404	1.0504e+06	1.22507e+06	1.17931e+06					610066						Peak Found	High	High	High	Not Found	Not Found	Not Found	Not Found	Peak Found	Not Found	Not Found	Not Found	Not Found
High	Master Protein	IP_590938	TX=9606 OS=Human GN=HMGB3P18 TA=ENST00000406327 PA=IP_590938	0	10.466	34	4	10	3	74	8.7	9.39	6.32	4	0	0.01	8.56032e-17		200		107.02											2.44649e+06	461415				Not Found	Not Found	Not Found	Not Found	Not Found	Not Found	Not Found	Not Found	Not Found	High	High	Not Found	Not Found
High	Master Protein	IP_788703	TX=9606 OS=Human GN=XRCC6P1 TA=ENST00000420392 PA=IP_788703	0.002	2.893	4	1	1	1	290	33	6.68	2.19	1	0	0.01	8.56032e-17		200		70.21			105874	74709.7	100873											Not Found	High	Peak Found	Peak Found	Not Found	Not Found	Not Found	Not Found	Not Found	Not Found	Not Found	Not Found	Not Found
High	Master Protein	IP_121601	TX=9606 OS=Human GN=SPATA5 TA=NM_145207.2,ENST00000274008 PA=IP_121601	0.002	2.535	40	1	1	1	40	4.5	5.02	2.08	1	0	0.01	8.56032e-17		200		46.78			195748	146248	250984	235863	59614	96617	173913	70738.8		92718.9				Not Found	Peak Found	Peak Found	High	Peak Found	Peak Found	Peak Found	Peak Found	Peak Found	Not Found	Peak Found	Not Found	Not Found
High	Master Protein	IP_2392887	TX=9606 OS=Human GN=LOC105378753 TA=XR_947413.2,XR_947408.2,XR_947409.2 PA=IP_2392887	0.004	2.044	11	1	1	1	159	16.9	11.9	0	1	0	0.01	8.56032e-17		200		12.26											129458	209792				Not Found	Not Found	Not Found	Not Found	Not Found	Not Found	Not Found	Not Found	Not Found	High	Peak Found	Not Found	Not Found
[truncated: 3 more columns]

## Sheet: Nsp2
Protein FDR Confidence: Combined	Master	Accession	Description	Exp. q-value: Combined	Sum PEP Score	Coverage [%]	# Peptides	# PSMs	# Unique Peptides	# AAs	MW [kDa]	calc. pI	Score Sequest HT: Sequest HT	# Peptides (by Search Engine): Sequest HT	# Razor Peptides	Abundance Ratio: (Sample) / (Control)	Abundance Ratio Adj. P-Value: (Sample) / (Control)	Abundance Ratio Variability [%]: (Sample) / (Control)	Abundances (Grouped): Control	Abundances (Grouped): Sample	Abundances (Grouped) CV [%]: Control	Abundances (Grouped) CV [%]: Sample	Abundance: F1: Control, EV	Abundance: F2: Control, EV	Abundance: F3: Control, EGFP	Abundance: F4: Control, EGFP	Abundance: F5: Control, EGFP	Abundance: F6: Control, EV	Abundance: F7: Control, EV	Abundance: F8: Control, EGFP	Abundance: F9: Control, EV	Abundance: F10: Control, EV	Abundance: F11: Control, EV	Abundance: F71: Sample, nsp2	Abundance: F72: Sample, nsp2	Abundance: F73: Sample, nsp2	Found in Sample: [S1] F1: Control, EV	Found in Sample: [S2] F2: Control, EV	Found in Sample: [S3] F3: Control, EGFP	Found in Sample: [S4] F4: Control, EGFP	Found in Sample: [S5] F5: Control, EGFP	Found in Sample: [S6] F6: Control, EV	Found in Sample: [S7] F7: Control, EV	Found in Sample: [S8] F8: Control, EGFP	Found in Sample: [S9] F9: Control, EV	Found in Sample: [S10] F10: Control, EV	Found in Sample: [S11] F11: Control, EV	Found in Sample: [S71] F71: Sample, nsp2	Found in Sample: [S72] F72: Sample, nsp2
High	Master Protein	IP_572435	TX=9606 OS=Human GN=HSPA8P11 TA=ENST00000508840 PA=IP_572435	0	14.857	22	2	21	1	102	10.9	4.7	48.66	2	0	1.434	0.000268871	60.85	74.6	125.4	55.16	28.22	198625	141854	822270	1.4826e+06	1.33379e+06	173703	146368	682568	310405	74222.5	703966	1.99112e+06	1.18894e+06	2.62632e+06	Peak Found	Peak Found	Peak Found	High	High	Peak Found	Peak Found	High	Peak Found	Peak Found	Peak Found	High	Peak Found
High	Master Protein	IP_168756	TX=9606 OS=Human GN=LOC729732 TA=NR_047662.2 PA=IP_168756	0.002	2.568	3	1	5	1	266	27.8	11.69	10.82	1	0	0.71	0.246291	23.67	116.9	83.1	55.48	6.94	408935	468830	425506	579720	388440	475842	371292	264085	971601	523498	770236	1.41541e+06	1.44885e+06	1.86769e+06	High	Peak Found	Peak Found	High	Peak Found	Peak Found	Peak Found	Peak Found	Peak Found	Peak Found	Peak Found	High	High
Medium	Master Protein	IP_103496	TX=9606 OS=Human GN=LTF TA=NM_002343.5,ENST00000417439,ENST00000231751,NM_001321122.1,ENST00000443496,ENST00000426532,NM_001199149.1,NM_001321121.1 PA=IP_103496	0.016	1.53	28	1	3	1	53	5.9	12	0	1	0	0.621	0.488127	27.56	127.7	72.3	68.51	11.94	371324	422540	479082	878133	1.32694e+06	853024	628640	1.3909e+06	1.1523e+06	1537139	1.56514e+06	1.63564e+06	1.91117e+06	1.97727e+06	Peak Found	Peak Found	Peak Found	Peak Found	High	High	Peak Found	Peak Found	Peak Found	Peak Found	Peak Found	High	Peak Found
High	Master Protein	IP_671815	TX=9606 OS=Human GN=RP11-430L17.1 TA=ENST00000445689 PA=IP_671815	0.001	3.439	21	1	2	1	126	14.6	9.07	2.38	1	0	0.546	0.751332	16.85	126.9	73.1	45.36	41.35	1.38969e+06	755253	2.09473e+06	2.78132e+06	1.91401e+06	316894	356788	1.57315e+06	872018			874922	1.75675e+06	2490301	Peak Found	Peak Found	Peak Found	Peak Found	High	Peak Found	Peak Found	Peak Found	Peak Found	Not Found	Not Found	Peak Found	Peak Found
Medium	Master Protein	IP_671071	TX=9606 OS=Human GN=LOC101929023,RP4-655J12.4 TA=ENST00000434879,NR_125973.1 PA=IP_671071	0.017	1.451	22	1	1	1	67	7.3	8.94	0	1	0	0.516	0.845125	8.75	130.6	69.4	46.98	15.46	285506	153485	396693	633334	327501	123067	58971.1	264438	593437	156004	192426	298093	364418	459587	Peak Found	Peak Found	Peak Found	High	Peak Found	Peak Found	Peak Found	Peak Found	Peak Found	Peak Found	Peak Found	Peak Found	Peak Found
High	Master Protein	IP_724315	TX=9606 OS=Human GN=HMGN2P3 TA=ENST00000433603 PA=IP_724315	0	114.202	60	9	110	1	90	9.4	9.99	247.97	9	8	0.515	0.850856	20.33	155.1	44.9	48.9	54.54	1.01777e+08	1.10929e+08	5.13381e+07	2.67456e+08	2.94311e+08	9.11033e+07	7.73998e+07	1.70805e+08	1.87093e+08	1.62902e+08	2.51127e+08	1.20342e+08	1.44845e+08	3.72157e+08	High	High	High	High	High	High	High	High	High	Peak Found	High	High	High
High	Master Protein	IP_708606	TX=9606 OS=Human GN=RP11-1072C15.6 TA=ENST00000623480 PA=IP_708606	0.006	1.979	26	1	6	1	62	6.9	8.16	0	1	0	0.468	0.921869	17.36	136.9	63.1	71.18	22.11	587488	553407	680700	1.28768e+06	834414	544877	776209	410334	1.55161e+06	925968	2.10755e+06	982094	1.35156e+06	1.74546e+06	Peak Found	High	High	High	High	Peak Found	High	Peak Found	Peak Found	Peak Found	Peak Found	Peak Found	Peak Found
High	Master Protein	IP_197940	TX=9606 OS=Human GN=DRAP1 TA=NM_006442.3,ENST00000527119,ENST00000312515,ENST00000532933 PA=IP_197940	0.008	1.799	12	1	2	1	114	12.6	12.06	2.1	1	0	0.464	0.934085	10.69	136.6	63.4	61.8	16.95	315499	504456	510390	889530	847287	285744	562243	528197	910144	71152.8	530061	580794	730647	922386	Peak Found	Peak Found	Peak Found	Peak Found	Peak Found	Peak Found	High	Peak Found	Peak Found	Peak Found	Peak Found	Peak Found	Peak Found
High	Master Protein	IP_285613	TX=9606 OS=Human GN=ZMYND8 TA=ENST00000262975,ENST00000352431,XM_006723763.1,XM_017027767.1,XM_011528753.1,XM_017027766.1,XM_011528752.1,XM_017027760.1,ENST00000311275,XM_017027764.1,XM_017027765.1,XM_011528751.1,NM_001281777.2,XM_017027761.1,ENST00000372023,NM_001281783.2,ENST00000396281,NM_012408.5,XM_017027768.1,XM_017027769.1,NM_001281771.2,XM_006723762.3,NM_001281781.2,ENST00000471951,XM_017…	0.006	1.868	23	1	3	1	39	4.4	8.25	1.77	1	0	0.435	0.974216	10.4	143.4	56.6	43.93	13.1	111111	223372	203309	299913	263090	174491	138042	192226	227826			222328	218526	325218	Peak Found	Peak Found	Peak Found	High	Peak Found	Peak Found	Peak Found	High	High	Not Found	Not Found	Peak Found	Peak Found
Medium	Master Protein	IP_729791	TX=9606 OS=Human GN=MT1X TA=ENST00000568370,ENST00000562939 PA=IP_729791	0.012	1.623	19	1	1	1	36	4	5.02	1.69	1	0	0.435	0.974216	6.23	139.4	60.6	50.38	2.91				170457			96466.2	204506		83010.5			188840	222630	Not Found	Not Found	Not Found	Peak Found	Not Found	Not Found	Peak Found	High	Not Found	Peak Found	Not Found	Not Found	Peak Found
High	Master Protein	IP_258426	TX=9606 OS=Human GN=DHX40 TA=XM_011525254.2,XM_017025081.1,XM_017025080.1,ENST00000577549,NM_001166301.1,XM_011525253.2,XM_006722083.2,ENST00000251241,NM_024612.4,XM_017025083.1,XM_017025082.1 PA=IP_258426	0.005	2.064	11	1	2	1	72	7.9	10.96	0	1	0	0.417	0.99716	3.41	140.1	59.9	23.37	3.42	259463	299331	504061	932383	556375	200230	108814	237047	494134	225070	288257	453375	453993	536458	Peak Found	Peak Found	Peak Found	Peak Found	Peak Found	Peak Found	High	High	Peak Found	Peak Found	Peak Found	Peak Found	Peak Found
High	Master Protein	IP_595403	TX=9606 OS=Human GN=RPL5P20 TA=ENST00000403848 PA=IP_595403	0	5.865	28	2	3	1	87	9.9	7.28	2.56	2	0	0.415	0.99716	7.45	141.3	58.7	37.29	6.62	512651	565836	1.18818e+06	1.50176e+06	960890	732318	459986	534615	929915	638884	827943	994880	1.05668e+06	1.26714e+06	High	Peak Found	Peak Found	Peak Found	Peak Found	Peak Found	Peak Found	Peak Found	Peak Found	Peak Found	High	Peak Found	Peak Found
High	Master Protein	IP_676326	TX=9606 OS=Human GN=DNM3 TA=ENST00000520906 PA=IP_676326	0.005	2.348	23	1	14	1	40	4.6	7.08	32.41	1	0	0.402	0.99716	5.47	138.1	61.9	40.4	8.09	2.08451e+06	3902992	5922977	7.14037e+06	5.65403e+06	2.87742e+06	2.86064e+06	4843416	4496849	1.53298e+06	5902108	4.34898e+06	4664241	5.80415e+06	High	High	High	High	High	High	High	High	High	High	High	High	High
High	Master Protein	IP_191530	TX=9606 OS=Human GN=PIDD1 TA=XM_005253008.5 PA=IP_191530	0	23.708	33	5	21	5	284	28.2	9.67	34.96	5	0	0.4	0.99716	7.51	126.9	73.1	50.1	32.16	844673	955974	1.84425e+06	1.57695e+06	1.2912e+06	744638	1.04263e+06	998087	2.06805e+06	429074	892547	2.48311e+06	1.87233e+06	1.44849e+06	High	High	High	High	High	High	Peak Found	High	High	High	Peak Found	High	High
High	Master Protein	IP_674332	TX=9606 OS=Human GN=C1orf35 TA=ENST00000465199 PA=IP_674332	0	13.876	16	2	8	2	187	19.1	11.55	9.68	2	0	0.387	0.984021	9.6	155.7	44.3	45.84	41.75	252279	356737	428131	593235	388484	152418	124962	177342	487638	64715	92106	342070	208224	167623	Peak Found	High	High	High	Peak Found	Peak Found	Peak Found	High	High	Peak Found	Peak Found	Peak Found	Peak Found
Medium	Master Protein	IP_2349041	TX=9606 OS=Human GN=LOC105375080 TA=XR_001744144.1 PA=IP_2349041	0.024	1.333	29	1	1	1	41	4.7	9.32	2.17	1	0	0.382	0.976672	11.48	137.3	62.7	61.2	39.45	1.62e+06	895347	1.28853e+06	1.25876e+06	805929	261428	575268	963390	1.42527e+06	697914	1.17811e+06	676017	1.45431e+06	1.70849e+06	Peak Found	High	Peak Found	Peak Found	Peak Found	Peak Found	Peak Found	Peak Found	Peak Found	Peak Found	Peak Found	Peak Found	Peak Found
Medium	Master Protein	IP_593377	TX=9606 OS=Human GN=FRMD1 TA=XM_011536146.2,XM_017011318.1,ENST00000358587 PA=IP_593377	0.019	1.435	16	1	1	1	159	15.9	8.28	0	1	0	0.368	0.950999	5.87	146	54	24.17	44.5	215074	268791	555798	874447	331261		180539	344794		185327	286698	174820	354939	543031	Peak Found	Peak Found	High	Peak Found	Peak Found	Not Found	Peak Found	Peak Found	Not Found	Peak Found	Peak Found	Peak Found	Peak Found
Medium	Master Protein	IP_2356121	TX=9606 OS=Human GN=TIMD4 TA=XM_017010021.1 PA=IP_2356121	0.013	1.587	41	1	2	1	29	3.3	5.1	0	1	0	0.356	0.931962	7.76	140.5	59.5	49.98	39.27	66451.1	78794	89214.9	196468	253121	86586.2	81361.5	158855	123552	95818.5	227729	150191	179747	94315.4	Peak Found	Peak Found	Peak Found	Peak Found	Peak Found	Peak Found	Peak Found	Peak Found	Peak Found	Peak Found	High	Peak Found	High
Medium	Master Protein	IP_078554	TX=9606 OS=Human GN=IBA57 TA=NM_001310327.1,NM_001010867.3,ENST00000366711,ENST00000484749 PA=IP_078554	0.022	1.343	17	1	4	1	42	4.8	11.6	3.34	1	0	0.355	0.927494	7.94	147.6	52.4	47.34	13.88	549951	859206	905982	1.64927e+06	999480	1.00366e+06	721634	868390	1.12338e+06	830426	1.18154e+06	1.10848e+06	914765	1.48116e+06	Peak Found	Peak Found	Peak Found	Peak Found	High	Peak Found	High	Peak Found	Peak Found	Peak Found	High	Peak Found	Peak Found
High	Master Protein	IP_250961	TX=9606 OS=Human GN=SENP3-EIF4A1,SENP3 TA=NM_015670.5,ENST00000614237,ENST00000619785,NR_037926.1,ENST00000321337,ENST00000429205 PA=IP_250961	0.002	3.088	52	1	6	1	31	3.5	9.32	4.26	1	0	0.346	0.903397	4.4	148.6	51.4	31.42	25.82	580719	927938	1.70605e+06	1.64275e+06	1.44614e+06	669539	792986	1.72412e+06	1.18863e+06	665504	874483	855388	1.36086e+06	1.34785e+06	Peak Found	Peak Found	Peak Found	Peak Found	High	High	High	Peak Found	Peak Found	Peak Found	High	High	High
Medium	Master Protein	IP_738445	TX=9606 OS=Human GN=SPATA31E3P TA=ENST00000613133 PA=IP_738445	0.026	1.323	3	1	1	1	277	30.2	7.94	2.15	1	0	0.338	0.882825	4.75	149.4	50.6	36.24	20.42	195482	271883	328255	470232	371422	268835	115578	394098	491592	292513	276832	262058	312814	456483	Peak Found	Peak Found	Peak Found	Peak Found	Peak Found	High	Peak Found	Peak Found	Peak Found	Peak Found	Peak Found	Peak Found	Peak Found
Medium	Master Protein	IP_558277	TX=9606 OS=Human GN=FLNA TA=ENST00000490936 PA=IP_558277	0.016	1.513	19	1	4	1	48	5	9.54	6.61	1	0	0.32	0.834082	4.84	147.6	52.4	33.56	15.24	1.09138e+06	1.20966e+06	1.57833e+06	2.75828e+06	1.99893e+06	1.2074e+06	472164	1.18447e+06	2.17308e+06	1064992	1.44981e+06	1.56163e+06	1.5381e+06	1.40214e+06	Peak Found	Peak Found	High	Peak Found	High	Peak Found	Peak Found	Peak Found	High	Peak Found	Peak Found	High	Peak Found
High	Master Protein	IP_774695	TX=9606 OS=Human GN=TUBAP2 TA=ENST00000530835 PA=IP_774695	0	63.009	18	7	59	3	374	41	5.82	127.5	7	0	0.309	0.78808	5.71	184.4	15.6	74.66	113.68	52226.1	828397	517162	4.75197e+06	374353	437065		2.94086e+06	1.04498e+06	348192	570378	174639	196032	1.48401e+06	High	Peak Found	Peak Found	High	High	High	Not Found	High	High	High	Peak Found	High	Peak Found
Medium	Master Protein	IP_2380676	TX=9606 OS=Human GN=LOC105373460 TA=XR_939783.2 PA=IP_2380676	0.016	1.507	9	1	12	1	76	8.7	6.52	24.72	1	0	0.299	0.726442	4.48	152.7	47.3	38.87	20.31	11378269	13757891	14054687	24741962	22519388	13834143	9795234	13367853	19620510	7.19978e+06	15141531	18112274	11192790	17782020	High	High	High	Peak Found	High	High	High	High	High	High	High	Peak Found	High
Medium	Master Protein	IP_628930	TX=9606 OS=Human GN=RBM6 TA=ENST00000438912 PA=IP_628930	0.012	1.625	5	1	2	1	140	16	9.91	0	1	0	0.294	0.692029	4.17	153.1	46.9	36.55	8.43	265620	320536	482856		537361	283164	292711	476400	623655	330807	605838	472643	390907	566571	Peak Found	Peak Found	Peak Found	Not Found	High	Peak Found	Peak Found	Peak Found	Peak Found	Peak Found	Peak Found	Peak Found	Peak Found
High	Master Protein	IP_2345055	TX=9606 OS=Human GN=LOC105378113 TA=XR_943231.2 PA=IP_2345055	0.01	1.667	5	1	4	1	129	14.4	9.94	5.08	1	0	0.285	0.628368	2.76	158.4	41.6	36.6	18.81	508738	812289	916280	1.76619e+06	1.14678e+06	858897	344733	1.1729e+06	1.07276e+06	299757	513711	672249	793761	677376	Peak Found	High	High	High	Peak Found	Peak Found	Peak Found	Peak Found	Peak Found	Peak Found	High	Peak Found	Peak Found
High	Master Protein	IP_756980	TX=9606 OS=Human GN=ARGLU1 TA=ENST00000360629,ENST00000375926 PA=IP_756980	0	8.513	62	3	28	1	50	5.9	8.21	52.71	3	0	0.268	0.50206	3.56	157.7	42.3	41.24		88347		193381	223956	116502	103533		94724.6	161388		143729	108286			High	Not Found	High	Peak Found	Peak Found	Peak Found	Not Found	High	Peak Found	Not Found	High	Peak Found	Not Found
High	Master Protein	IP_204732	TX=9606 OS=Human GN=DKFZp779M0652 TA=NR_027134.1,ENST00000378779 PA=IP_204732	0.01	1.677	9	1	3	1	79	7.8	7.25	5.3	1	0	0.266	0.482249	3.09	153.5	46.5	38.2	22.72	323423	648143	577507	1.37778e+06	967535	595452	296000	832563	754001	132677	507758	626279	515114	451824	Peak Found	High	High	Peak Found	Peak Found	Peak Found	Peak Found	Peak Found	Peak Found	Peak Found	High	Peak Found	Peak Found
High	Master Protein	IP_121601	TX=9606 OS=Human GN=SPATA5 TA=NM_145207.2,ENST00000274008 PA=IP_121601	0.002	2.705	40	1	1	1	40	4.5	5.02	2.08	1	0	0.234	0.247938	2.36	162.1	37.9	46.55			195748	146248	250984	235863	59614	96617	173913	70738.8		92718.9	88713.4			Not Found	Peak Found	Peak Found	High	Peak Found	Peak Found	Peak Found	Peak Found	Peak Found	Not Found	Peak Found	Peak Found	Not Found
High	Master Protein	IP_665452	TX=9606 OS=Human GN=UBE2D3P1 TA=ENST00000436669 PA=IP_665452	0	4.726	7	1	2	1	147	16.9	8.6	4.82	1	0	0.202	0.0905924	3.71	167.9	32.1	50.45	88.89	383111	458968	1.09775e+06	883320	357830	147957	176891		544623	475329	869921		137564	740939	Peak Found	High	Peak Found	Peak Found	Peak Found	Peak Found	Peak Found	Not Found	High	Peak Found	Peak Found	Peak Found	Peak Found
High	Master Protein	IP_230046	TX=9606 OS=Human GN=NKX2-1-AS1 TA=NR_103710.1,ENST00000521292 PA=IP_230046	0.009	1.716	16	1	2	1	81	8.6	8.59	0	1	0	0.154	0.00844364	0.48	173.2	26.8	40.28			203472	237516	312138	236598	146228	114016	180969			103716	66736.6			Not Found	Peak Found	Peak Found	Peak Found	Peak Found	Peak Found	High	High	Not Found	Not Found	Peak Found	Peak Found	Not Found
High	Master Protein	IP_271067	TX=9606 OS=Human GN=STX10 TA=NM_001271609.1,NM_003765.2,NM_001271610.1,NM_001271611.1,XM_011528397.2,ENST00000591197 PA=IP_271067	0.003	2.429	38	1	1	1	29	3.1	6.52	1.71	1	0	0.097	2.22353e-05	0.23	182.3	17.7	28.55		213220	131748	741147	794200	486065	203984	163913	394191	362773		161158		88957.5		Peak Found	Peak Found	Peak Found	Peak Found	Peak Found	Peak Found	Peak Found	Peak Found	Peak Found	Not Found	High	Not Found	Peak Found
High	Master Protein	IP_590938	TX=9606 OS=Human GN=HMGB3P18 TA=ENST00000406327 PA=IP_590938	0	9.914	34	4	11	3	74	8.7	9.39	5.97	4	0	0.048	2.25082e-11	0.28	198.1	1.9	98.33											2.44649e+06	590983			62425.5	Not Found	Not Found	Not Found	Not Found	Not Found	Not Found	Not Found	Not Found	Not Found	High	High	Not Found	Not Found
Medium	Master Protein	IP_659625	TX=9606 OS=Human GN=GXYLT1P2 TA=ENST00000433312 PA=IP_659625	0.017	1.462	14	1	1	1	120	12.5	7.65	0	1	0	0.01	1.2681e-16		200		41.02			107016			182895	63265.4	81589.1	100821							Not Found	Peak Found	Not Found	Not Found	Peak Found	Peak Found	Peak Found	High	Not Found	Not Found	Not Found	Not Found	Not Found
High	Master Protein	IP_2392887	TX=9606 OS=Human GN=LOC105378753 TA=XR_947413.2,XR_947408.2,XR_947409.2 PA=IP_2392887	0.005	2.178	11	1	1	1	159	16.9	11.9	0	1	0	0.01	1.2681e-16		200		13.2											129458	209792				Not Found	Not Found	Not Found	Not Found	Not Found	Not Found	Not Found	Not Found	Not Found	High	Peak Found	Not Found	Not Found
High	Master Protein	IP_788703	TX=9606 OS=Human GN=XRCC6P1 TA=ENST00000420392 PA=IP_788703	0.002	2.755	4	1	1	1	290	33	6.68	2.19	1	0	0.01	1.2681e-16		200		69.83			105874	74709.7	100873											Not Found	High	Peak Found	Peak Found	Not Found	Not Found	Not Found	Not Found	Not Found	Not Found	Not Found	Not Found	Not Found
High	Master Protein	IP_581419	TX=9606 OS=Human GN=RP11-10F11.4 TA=ENST00000634439 PA=IP_581419	0.005	2.373	13	1	1	1	64	7.2	10.04	2.85	1	0	0.01	1.2681e-16		200		60.33				64251.1	374638	136977										Not Found	Not Found	Peak Found	High	Peak Found	Not Found	Not Found	Not Found	Not Found	Not Found	Not Found	Not Found	Not Found
Medium	Master Protein	IP_659614	TX=9606 OS=Human GN=ANKRD20A11P TA=ENST00000442192 PA=IP_659614	0.013	1.616	17	1	1	1	167	19.3	5	0	1	0	0.01	1.2681e-16		200		57.9		128470	169660	402331					34466.8							Peak Found	High	Peak Found	Not Found	Not Found	Not Found	Not Found	Peak Found	Not Found	Not Found	Not Found	Not Found	Not Found
Medium	Master Protein	IP_219869	TX=9606 OS=Human GN=DGKH TA=NM_152910.5,NM_001297429.1,NM_001204504.2,ENST00000498255,ENST00000627777,ENST00000626247,ENST00000337343,ENST00000536612,ENST00000628433,ENST00000261491,NM_178009.4,NM_001204505.2,ENST00000379274,NM_001204506.2 PA=IP_219869	0.015	1.549	41	1	1	1	29	3.5	9.7	0	1	0	0.01	1.2681e-16		200		64.99		283049	340455	312300	456341	306306			158191		362093					Peak Found	Peak Found	High	Peak Found	Peak Found	Not Found	Not Found	Peak Found	Not Found	Peak Found	Not Found	Not Found	Not Found
Medium	Master Protein	IP_715224	TX=9606 OS=Human GN=OSBPL7 TA=ENST00000613735 PA=IP_715224	0.015	1.569	10	1	1	1	90	9.4	9.5	1.76	1	0	0.01	1.2681e-16		200		44.12		562464	1.65478e+06	2.07051e+06	3.01565e+06	2.37759e+06	1.28427e+06	1.1008e+06	1.2826e+06	1.03194e+06		1.15981e+06				Peak Found	Peak Found	High	Peak Found	Peak Found	Peak Found	Peak Found	Peak Found	Peak Found	Not Found	Peak Found	Not Found	Not Found
High	Master Protein	IP_262077	TX=9606 OS=Human GN=LOC101928418,AC005358.3 TA=ENST00000445508,NR_104605.1 PA=IP_262077	0.002	3.019	39	1	1	1	44	5	6.76	0	1	0																						Not Found	Not Found	Not Found	High	Not Found	Not Found	Not Found	Not Found	Not Found	Not Found	Not Found	Not Found	Not Found
High	Master Protein	IP_557390	TX=9606 OS=Human GN=RP5-878I13.1 TA=ENST00000619615 PA=IP_557390	0	13.497	19	2	18	1	109	12.2	6.76	38.52	2	0																						Peak Found	Peak Found	Peak Found	Peak Found	Peak Found	Peak Found	Peak Found	Not Found	Peak Found	Peak Found	Peak Found	High	High
High	Master Protein	IP_079312	TX=9606 OS=Human GN=EDARADD,ENO1P1 TA=ENST00000366587,NM_080738.3,NM_145861.2,ENST00000359362 PA=IP_079312	0	17.39	14	5	15	1	388	42.3	5.92	28.13	5	0																						High	Not Found	Not Found	Not Found	Not Found	Not Found	Not Found	Not Found	Peak Found	Peak Found	Peak Found	Not Found	Not Found
High	Master Protein	IP_247038	TX=9606 OS=Human GN=CDH13 TA=ENST00000566620,NM_001220488.1,NM_001220490.1,NM_001257.4,ENST00000428848,XM_011522804.2,ENST00000539548,ENST00000622885,ENST00000268613,ENST00000567109,NM_001220489.1 PA=IP_247038	0.008	1.814	33	1	1	1	58	6.7	9.44	0	1	0																						Peak Found	Peak Found	Peak Found	Peak Found	Peak Found	Peak Found	Peak Found	Not Found	Peak Found	Peak Found	High	Peak Found	Peak Found
Medium	Master Protein	IP_076388	TX=9606 OS=Human GN=MDM4 TA=ENST00000463049,ENST00000616250,ENST00000367182,NM_001204171.1,ENST00000391947,ENST00000454264,NM_001278516.1,NM_001278517.1,NM_001204172.1,ENST00000367183,ENST00000612738,NM_001278518.1,NM_001278519.1,NM_002393.4,ENST00000614459 PA=IP_076388	0.015	1.57	18	1	1	1	73	8	8.62	0	1	0																						Not Found	Not Found	Not Found	Not Found	High	Not Found	Not Found	Not Found	Not Found	Not Found	Not Found	Not Found	Not Found
High	Master Protein	IP_734708	TX=9606 OS=Human GN=RP11-24M17.3 TA=ENST00000567565 PA=IP_734708	0	5.861	38	1	2	1	71	7.8	6.49	6.33	1	0																						Not Found	High	Not Found	High	Not Found	Not Found	Not Found	Not Found	Not Found	Not Found	Not Found	Not Found	Not Found
High	Master Protein	IP_691723	TX=9606 OS=Human GN=CTC-398G3.2 TA=ENST00000463278 PA=IP_691723	0	10.96	44	2	24	1	75	7.9	6.49	43	2	0																						Not Found	Not Found	Not Found	Not Found	Not Found	Not Found	Not Found	Not Found	Not Found	Not Found	High	Not Found	Not Found
High	Master Protein	IP_745562	TX=9606 OS=Human GN=RP11-404P21.9 TA=ENST00000555221 PA=IP_745562	0.002	3.112	20	1	1	1	79	9.6	9.04	0	1	0																						Not Found	Not Found	Not Found	High	Not Found	Not Found	Not Found	Not Found	Not Found	Not Found	Not Found	Not Found	Not Found
Medium	Master Protein	IP_745022	TX=9606 OS=Human GN=SKOR1 TA=ENST00000554054,ENST00000554240,XM_017022173.1,ENST00000380035 PA=IP_745022	0.02	1.41	10	1	1	1	201	21.2	12.28	2.1	1	0																						Not Found	Not Found	High	Not Found	Not Found	Not Found	Not Found	Not Found	Not Found	Not Found	Not Found	Not Found	Not Found
High	Master Protein	IP_279923	TX=9606 OS=Human GN=DUXA TA=NM_001012729.1 PA=IP_279923	0.005	2.371	26	1	3	1	39	4.1	7.85	4.49	1	0																						Not Found	Not Found	High	High	Not Found	High	Not Found	Not Found	Not Found	Not Found	Not Found	Not Found	Not Found
Medium	Master Protein	IP_745252	TX=9606 OS=Human GN=MEG8 TA=ENST00000553465 PA=IP_745252	0.016	1.539	11	1	2	1	63	6.8	10.02	4.31	1	0																						Peak Found	Peak Found	Peak Found	Peak Found	Peak Found	Peak Found	Peak Found	Peak Found	Peak Found	Peak Found	Peak Found	High	High
High	Master Protein	IP_602798	TX=9606 OS=Human GN=RP11-509M23.1 TA=ENST00000425840 PA=IP_602798	0	4.907	37	2	14	1	92	10.2	6.77	22.04	2	0																						High	Not Found	Not Found	Not Found	High	Not Found	Not Found	High	Not Found	Not Found	Not Found	Not Found	Not Found
High	Master Protein	IP_557274	TX=9606 OS=Human GN=HSPA8P1 TA=ENST00000425843 PA=IP_557274	0	28.321	44	2	10	1	54	6.5	7.5	25.41	2	0																						Not Found	Not Found	Not Found	Not Found	High	Not Found	Not Found	Not Found	Not Found	Not Found	Not Found	High	Not Found
High	Master Protein	IP_261807	TX=9606 OS=Human GN=NARF TA=ENST00000577432,XM_006722278.3,ENST00000581202 PA=IP_261807	0.009	1.714	75	1	1	1	44	4.6	5.72	0	1	0																						Not Found	Not Found	Not Found	Not Found	Not Found	Not Found	Not Found	High	Not Found	Not Found	Not Found	Not Found	Not Found
High	Master Protein	IP_613981	TX=9606 OS=Human GN=RP11-402J6.3 TA=ENST00000321285 PA=IP_613981	0	8.631	30	2	12	1	64	7.2	11.74	28.6	2	0																						Not Found	Not Found	High	Not Found	Not Found	Not Found	Not Found	Not Found	Not Found	Not Found	Not Found	Not Found	Not Found
Medium	Master Protein	IP_2355757	TX=9606 OS=Human GN=LOC105374608 TA=XR_925672.2,XR_925673.2 PA=IP_2355757	0.015	1.56	25	1	1	1	99	10.8	11.58	0	1	0																						Not Found	Not Found	Not Found	Not Found	Not Found	Not Found	High	Not Found	Not Found	Not Found	Not Found	Not Found	Not Found
[truncated: 3 more columns]

## Sheet: Nsp4
Protein FDR Confidence: Combined	Master	Accession	Description	Exp. q-value: Combined	Sum PEP Score	Coverage [%]	# Peptides	# PSMs	# Unique Peptides	# AAs	MW [kDa]	calc. pI	Score Sequest HT: Sequest HT	# Peptides (by Search Engine): Sequest HT	# Razor Peptides	Abundance Ratio: (Sample) / (Control)	Abundance Ratio Adj. P-Value: (Sample) / (Control)	Abundance Ratio Variability [%]: (Sample) / (Control)	Abundances (Grouped): Control	Abundances (Grouped): Sample	Abundances (Grouped) CV [%]: Control	Abundances (Grouped) CV [%]: Sample	Abundance: F1: Control, EV	Abundance: F2: Control, EV	Abundance: F3: Control, EGFP	Abundance: F4: Control, EGFP	Abundance: F5: Control, EGFP	Abundance: F6: Control, EV	Abundance: F7: Control, EV	Abundance: F8: Control, EGFP	Abundance: F9: Control, EV	Abundance: F10: Control, EV	Abundance: F11: Control, EV	Abundance: F18: Sample, nsp4	Abundance: F19: Sample, nsp4	Abundance: F20: Sample, nsp4	Found in Sample: [S1] F1: Control, EV	Found in Sample: [S2] F2: Control, EV	Found in Sample: [S3] F3: Control, EGFP	Found in Sample: [S4] F4: Control, EGFP	Found in Sample: [S5] F5: Control, EGFP	Found in Sample: [S6] F6: Control, EV	Found in Sample: [S7] F7: Control, EV	Found in Sample: [S8] F8: Control, EGFP	Found in Sample: [S9] F9: Control, EV	Found in Sample: [S10] F10: Control, EV	Found in Sample: [S11] F11: Control, EV	Found in Sample: [S18] F18: Sample, nsp4	Found in Sample: [S19] F19: Sample, nsp4
High	Master Protein	IP_557274	TX=9606 OS=Human GN=HSPA8P1 TA=ENST00000425843 PA=IP_557274	0	20.628	44	2	12	1	54	6.5	7.5	18.24	2	0																						Not Found	Not Found	Not Found	Not Found	High	Not Found	Not Found	Not Found	Not Found	Not Found	Not Found	High	Not Found
High	Master Protein	IP_079312	TX=9606 OS=Human GN=EDARADD,ENO1P1 TA=ENST00000366587,NM_080738.3,NM_145861.2,ENST00000359362 PA=IP_079312	0	18.203	12	4	16	1	388	42.3	5.92	28.87	4	0																						High	Not Found	Not Found	Not Found	Not Found	Not Found	Not Found	Not Found	Peak Found	Peak Found	Peak Found	Not Found	Not Found
High	Master Protein	IP_691723	TX=9606 OS=Human GN=CTC-398G3.2 TA=ENST00000463278 PA=IP_691723	0	11.818	44	2	26	1	75	7.9	6.49	48.18	2	0																						Not Found	Not Found	Not Found	Not Found	Not Found	Not Found	Not Found	Not Found	Not Found	Not Found	High	Not Found	Not Found
High	Master Protein	IP_613981	TX=9606 OS=Human GN=RP11-402J6.3 TA=ENST00000321285 PA=IP_613981	0	8.546	30	2	11	1	64	7.2	11.74	27.38	2	0																						Not Found	Not Found	High	Not Found	Not Found	Not Found	Not Found	Not Found	Not Found	Not Found	Not Found	Not Found	Not Found
High	Master Protein	IP_602798	TX=9606 OS=Human GN=RP11-509M23.1 TA=ENST00000425840 PA=IP_602798	0	5.16	37	2	18	1	92	10.2	6.77	27.74	2	0																						High	Not Found	Not Found	Not Found	High	Not Found	Not Found	High	Not Found	Not Found	Not Found	High	Not Found
High	Master Protein	IP_612631	TX=9606 OS=Human GN=RP11-553P9.1 TA=ENST00000509116 PA=IP_612631	0.001	3.693	12	2	13	1	255	27.2	6.27	28.19	2	0																						Not Found	Not Found	Not Found	Not Found	Not Found	Not Found	Not Found	Not Found	Not Found	Not Found	Not Found	Not Found	Not Found
High	Master Protein	IP_745562	TX=9606 OS=Human GN=RP11-404P21.9 TA=ENST00000555221 PA=IP_745562	0.001	3.018	20	1	1	1	79	9.6	9.04	0	1	0																						Not Found	Not Found	Not Found	High	Not Found	Not Found	Not Found	Not Found	Not Found	Not Found	Not Found	Not Found	Not Found
High	Master Protein	IP_262077	TX=9606 OS=Human GN=LOC101928418,AC005358.3 TA=ENST00000445508,NR_104605.1 PA=IP_262077	0.001	2.985	39	1	1	1	44	5	6.76	0	1	0																						Not Found	Not Found	Not Found	High	Not Found	Not Found	Not Found	Not Found	Not Found	Not Found	Not Found	Not Found	Not Found
High	Master Protein	IP_279923	TX=9606 OS=Human GN=DUXA TA=NM_001012729.1 PA=IP_279923	0.003	2.315	26	1	3	1	39	4.1	7.85	4.49	1	0																						Not Found	Not Found	High	High	Not Found	High	Not Found	Not Found	Not Found	Not Found	Not Found	Not Found	Not Found
High	Master Protein	IP_581419	TX=9606 OS=Human GN=RP11-10F11.4 TA=ENST00000634439 PA=IP_581419	0.003	2.299	13	1	1	1	64	7.2	10.04	2.85	1	0																						Not Found	Not Found	Not Found	High	Not Found	Not Found	Not Found	Not Found	Not Found	Not Found	Not Found	Not Found	Not Found
High	Master Protein	IP_247038	TX=9606 OS=Human GN=CDH13 TA=ENST00000566620,NM_001220488.1,NM_001220490.1,NM_001257.4,ENST00000428848,XM_011522804.2,ENST00000539548,ENST00000622885,ENST00000268613,ENST00000567109,NM_001220489.1 PA=IP_247038	0.007	1.724	33	1	1	1	58	6.7	9.44	0	1	0																						Peak Found	Peak Found	Peak Found	Peak Found	Peak Found	Peak Found	Peak Found	Not Found	Peak Found	Peak Found	High	Peak Found	Peak Found
High	Master Protein	IP_076388	TX=9606 OS=Human GN=MDM4 TA=ENST00000463049,ENST00000616250,ENST00000367182,NM_001204171.1,ENST00000391947,ENST00000454264,NM_001278516.1,NM_001278517.1,NM_001204172.1,ENST00000367183,ENST00000612738,NM_001278518.1,NM_001278519.1,NM_002393.4,ENST00000614459 PA=IP_076388	0.009	1.636	18	1	1	1	73	8	8.62	0	1	0																						Not Found	Not Found	Not Found	Not Found	High	Not Found	Not Found	Not Found	Not Found	Not Found	Not Found	Not Found	Not Found
High	Master Protein	IP_2355757	TX=9606 OS=Human GN=LOC105374608 TA=XR_925672.2,XR_925673.2 PA=IP_2355757	0.01	1.604	25	1	1	1	99	10.8	11.58	0	1	0																						Not Found	Not Found	Not Found	Not Found	Not Found	Not Found	High	Not Found	Not Found	Not Found	Not Found	Not Found	Not Found
High	Master Protein	IP_261807	TX=9606 OS=Human GN=NARF TA=ENST00000577432,XM_006722278.3,ENST00000581202 PA=IP_261807	0.01	1.577	75	1	1	1	44	4.6	5.72	0	1	0																						Not Found	Not Found	Not Found	Not Found	Not Found	Not Found	Not Found	High	Not Found	Not Found	Not Found	Not Found	Not Found
Medium	Master Protein	IP_745022	TX=9606 OS=Human GN=SKOR1 TA=ENST00000554054,ENST00000554240,XM_017022173.1,ENST00000380035 PA=IP_745022	0.012	1.477	10	1	1	1	201	21.2	12.28	2.1	1	0																						Not Found	Not Found	High	Not Found	Not Found	Not Found	Not Found	Not Found	Not Found	Not Found	Not Found	Not Found	Not Found
Medium	Master Protein	IP_742165	TX=9606 OS=Human GN=TCF12 TA=ENST00000267811,XM_011521969.1,XM_011521967.1,XM_011521963.2,XM_011521966.2,XM_011521962.2,XM_011521965.1,XM_011521961.2,XM_011521959.2,XM_017022520.1 PA=IP_742165	0.025	1.284	32	1	1	1	57	6.8	9.73	0	1	0																						Not Found	Not Found	Not Found	Not Found	Not Found	Not Found	Not Found	Not Found	Not Found	High	Not Found	Not Found	Not Found
High	Master Protein	IP_572435	TX=9606 OS=Human GN=HSPA8P11 TA=ENST00000508840 PA=IP_572435	0	13.443	22	2	21	1	102	10.9	4.7	43.04	2	0	2.771	0.000979357	59.76	51.2	148.8	55.04	26.96	198625	141854	822270	1.4826e+06	1.33379e+06	173703	146368	682568	310405	74222.5	703966	2.06327e+06	1.66695e+06	2.1747e+06	Peak Found	Peak Found	Peak Found	High	High	Peak Found	Peak Found	High	Peak Found	Peak Found	Peak Found	High	High
High	Master Protein	IP_774695	TX=9606 OS=Human GN=TUBAP2 TA=ENST00000530835 PA=IP_774695	0	63.397	18	7	62	3	374	41	5.82	126.48	7	0	2.332	0.00545395	56.17	41.7	158.3	75.07	19.91	52226.1	828397	517162	4.75197e+06	374353	454529		2.99226e+06	1.04498e+06	348192	570378	4.05102e+06	6435005	7.80345e+06	High	Peak Found	Peak Found	High	High	High	Not Found	High	High	High	Peak Found	High	High
Medium	Master Protein	IP_2263855	TX=9606 OS=Human GN=LOC107985497 TA=XR_001755084.1 PA=IP_2263855	0.012	1.521	25	1	1	1	117	12.5	8.88	0	1	0	1.693	0.0689648	26.65	79.9	120.1	18.72	16.07						364572	182657			352313		1.7434e+06	1.79647e+06	1.88475e+06	Not Found	Not Found	Not Found	Not Found	Not Found	Peak Found	Peak Found	Not Found	Not Found	Peak Found	Not Found	High	Peak Found
High	Master Protein	IP_258426	TX=9606 OS=Human GN=DHX40 TA=XM_011525254.2,XM_017025081.1,XM_017025080.1,ENST00000577549,NM_001166301.1,XM_011525253.2,XM_006722083.2,ENST00000251241,NM_024612.4,XM_017025083.1,XM_017025082.1 PA=IP_258426	0.004	2.046	11	1	2	1	72	7.9	10.96	0	1	0	1.005	0.772308	22.11	101.7	98.3	23.44	12.34	259463	299331	504061	932383	556375	200230	108814	237047	494134	225070	288257	506678	859911	643164	Peak Found	Peak Found	Peak Found	Peak Found	Peak Found	Peak Found	High	High	Peak Found	Peak Found	Peak Found	Peak Found	Peak Found
Medium	Master Protein	IP_153094	TX=9606 OS=Human GN=POM121 TA=ENST00000395270,NM_001257190.2 PA=IP_153094	0.018	1.359	21	1	1	1	62	6.6	9.57	0	1	0	0.965	0.842511	95.36	101.8	98.2	100.93	40.03	229293	128237	46514.6		232155	547164	691668	318511	445699	245230	1134775	305926	1.03022e+06	761203	Peak Found	Peak Found	Peak Found	Not Found	Peak Found	Peak Found	Peak Found	Peak Found	High	Peak Found	Peak Found	Peak Found	Peak Found
High	Master Protein	IP_674332	TX=9606 OS=Human GN=C1orf35 TA=ENST00000465199 PA=IP_674332	0	13.881	16	2	11	2	187	19.1	11.55	18.98	2	0	0.963	0.846753	51.5	116	84	45.86	39.77	252279	356737	428131	593235	388484	152418	124962	177342	487638	64715	92106	233849	667875	355680	Peak Found	High	High	High	Peak Found	Peak Found	Peak Found	High	High	Peak Found	Peak Found	High	High
High	Master Protein	IP_197940	TX=9606 OS=Human GN=DRAP1 TA=NM_006442.3,ENST00000527119,ENST00000312515,ENST00000532933 PA=IP_197940	0.006	1.834	12	1	2	1	114	12.6	12.06	2.1	1	0	0.91	0.919737	39.65	107.2	92.8	61.9	19.13	315499	504456	510390	889530	847287	285744	562243	528197	910144	71152.8	530061	694287	762656	1.05394e+06	Peak Found	Peak Found	Peak Found	Peak Found	Peak Found	Peak Found	High	Peak Found	Peak Found	Peak Found	Peak Found	Peak Found	Peak Found
Medium	Master Protein	IP_671071	TX=9606 OS=Human GN=LOC101929023,RP4-655J12.4 TA=ENST00000434879,NR_125973.1 PA=IP_671071	0.017	1.385	22	1	1	1	67	7.3	8.94	0	1	0	0.89	0.938084	27.86	105.3	94.7	47.13	13.44	285506	153485	396693	633334	327501	123067	58971.1	264438	593437	156004	192426	312511	462791	332933	Peak Found	Peak Found	Peak Found	High	Peak Found	Peak Found	Peak Found	Peak Found	Peak Found	Peak Found	Peak Found	Peak Found	Peak Found
High	Master Protein	IP_715224	TX=9606 OS=Human GN=OSBPL7 TA=ENST00000613735 PA=IP_715224	0.01	1.593	10	1	2	1	90	9.4	9.5	3.67	1	0	0.825	0.975859	27.78	108.9	91.1	42.7	12.49	562464	1.65478e+06	2.07051e+06	3.01565e+06	2.37759e+06	1.28427e+06	1.1008e+06	1.2826e+06			1.15981e+06	1.89367e+06	2.0736e+06	2271555	Peak Found	Peak Found	High	Peak Found	Peak Found	Peak Found	Peak Found	Peak Found	Not Found	Not Found	Peak Found	Peak Found	Peak Found
High	Master Protein	IP_756980	TX=9606 OS=Human GN=ARGLU1 TA=ENST00000360629,ENST00000375926 PA=IP_756980	0	8.469	62	3	27	1	50	5.9	8.21	48.39	3	0	0.819	0.975859	31.63	109.1	90.9	40.98	16.88	88347		193381	223956	116502	103533		94724.6	161388		143729	182990	226850	171244	High	Not Found	High	Peak Found	Peak Found	Peak Found	Not Found	High	Peak Found	Not Found	High	Peak Found	High
High	Master Protein	IP_121601	TX=9606 OS=Human GN=SPATA5 TA=NM_145207.2,ENST00000274008 PA=IP_121601	0.002	2.628	40	1	1	1	40	4.5	5.02	2.08	1	0	0.817	0.975859	21.88	113.8	86.2	46.63	14.31		195748	146248	250984	235863	59614	96617	173913	70738.8		92718.9	167083	178884	182512	Not Found	Peak Found	Peak Found	High	Peak Found	Peak Found	Peak Found	Peak Found	Peak Found	Not Found	Peak Found	Peak Found	Peak Found
High	Master Protein	IP_191530	TX=9606 OS=Human GN=PIDD1 TA=XM_005253008.5 PA=IP_191530	0	20.637	23	4	22	4	284	28.2	9.67	37.23	4	0	0.734	0.995393	19.54	116.3	83.7	49.38	1.52	844673	1.11175e+06	1.84425e+06	1.57695e+06	1.2912e+06	744638	1.04263e+06	998087	2.06805e+06	429074	892547	1.23993e+06	1.79419e+06	1.67683e+06	High	High	High	High	High	High	Peak Found	High	High	High	High	High	High
High	Master Protein	IP_676326	TX=9606 OS=Human GN=DNM3 TA=ENST00000520906 PA=IP_676326	0.003	2.316	23	1	13	1	40	4.6	7.08	30.27	1	0	0.716	0.996384	16.15	115.8	84.2	40.21	7.37	2.08451e+06	3902992	5922977	7.14037e+06	5.65403e+06	2.87742e+06	2.86064e+06	4843416	4496849	1.53298e+06	5902108	4252896	5.42649e+06	4.8632e+06	High	High	Peak Found	High	High	High	High	High	High	High	High	High	High
High	Master Protein	IP_103496	TX=9606 OS=Human GN=LTF TA=NM_002343.5,ENST00000417439,ENST00000231751,NM_001321122.1,ENST00000443496,ENST00000426532,NM_001199149.1,NM_001321121.1 PA=IP_103496	0.007	1.719	28	1	5	1	53	5.9	12	0	1	0	0.714	0.995551	40.38	115.6	84.4	68.84	29.82	371324	422540	479082	878133	1.32694e+06	853024	628640	1.3909e+06	1.1523e+06	1537139	1.56514e+06	1.2595e+06	1.50365e+06	888627	Peak Found	Peak Found	Peak Found	High	High	High	Peak Found	Peak Found	Peak Found	High	Peak Found	Peak Found	Peak Found
High	Master Protein	IP_2345055	TX=9606 OS=Human GN=LOC105378113 TA=XR_943231.2 PA=IP_2345055	0.01	1.573	5	1	6	1	129	14.4	9.94	8.6	1	0	0.711	0.994956	15.29	116.9	83.1	36.19	3.31	508738	812289	916280	1.76619e+06	1.14678e+06	858897	344733	1.1729e+06	1.07276e+06	299757	513711	876459	1.19862e+06	1.1983e+06	Peak Found	High	High	High	Peak Found	Peak Found	Peak Found	Peak Found	Peak Found	Peak Found	High	High	High
Medium	Master Protein	IP_144780	TX=9606 OS=Human GN=TRAPPC3L TA=ENST00000368602,ENST00000437098,ENST00000356128,NM_001139444.2 PA=IP_144780	0.014	1.428	25	1	1	1	59	6.7	10.3	0	1	0	0.709	0.991512	13.16	123.2	76.8	35.31	17.63	337483	433068	814196	1.07154e+06	586358	345992	403520	750551	456256	234635	444088	622657	661938	606038	High	Peak Found	Peak Found	Peak Found	Peak Found	Peak Found	Peak Found	Peak Found	Peak Found	Peak Found	Peak Found	Peak Found	Peak Found
Medium	Master Protein	IP_558277	TX=9606 OS=Human GN=FLNA TA=ENST00000490936 PA=IP_558277	0.01	1.553	19	1	3	1	48	5	9.54	4.31	1	0	0.704	0.991368	21.36	117.4	82.6	33.48	9.79	1.09138e+06	1.20966e+06	1.57833e+06	2.75828e+06	1.99893e+06	1.2074e+06	472164	1.18447e+06	2.17308e+06	1064992	1.44981e+06	1.71598e+06	2.08889e+06	1.8884e+06	Peak Found	Peak Found	High	Peak Found	High	Peak Found	Peak Found	Peak Found	High	Peak Found	Peak Found	Peak Found	Peak Found
High	Master Protein	IP_204732	TX=9606 OS=Human GN=DKFZp779M0652 TA=NR_027134.1,ENST00000378779 PA=IP_204732	0.009	1.635	9	1	3	1	79	7.8	7.25	5.3	1	0	0.685	0.983472	11.5	118.4	81.6	37.88	5.93	323423	648143	577507	1.37778e+06	967535	595452	296000	832563	754001	132677	507758	645504	808369	794032	Peak Found	High	High	Peak Found	Peak Found	Peak Found	Peak Found	Peak Found	Peak Found	Peak Found	High	Peak Found	Peak Found
High	Master Protein	IP_271067	TX=9606 OS=Human GN=STX10 TA=NM_001271609.1,NM_003765.2,NM_001271610.1,NM_001271611.1,XM_011528397.2,ENST00000591197 PA=IP_271067	0.002	2.581	38	1	1	1	29	3.1	6.52	1.71	1	0	0.679	0.983472	24.92	125	75	28.38	53.28	213220	131748	741147	794200	486065	203984	163913	394191	362773		161158	612370	343183	373594	Peak Found	Peak Found	Peak Found	Peak Found	Peak Found	Peak Found	Peak Found	Peak Found	Peak Found	Not Found	High	Peak Found	Peak Found
Medium	Master Protein	IP_593377	TX=9606 OS=Human GN=FRMD1 TA=XM_011536146.2,XM_017011318.1,ENST00000358587 PA=IP_593377	0.012	1.473	16	1	1	1	159	15.9	8.28	0	1	0	0.674	0.983472	20.5	123.3	76.7	24.1	42.98	215074	268791	555798	874447	331261		180539	344794		185327	286698	418410		294409	Peak Found	Peak Found	High	Peak Found	Peak Found	Not Found	Peak Found	Peak Found	Not Found	Peak Found	Peak Found	Peak Found	Not Found
High	Master Protein	IP_285613	TX=9606 OS=Human GN=ZMYND8 TA=ENST00000262975,ENST00000352431,XM_006723763.1,XM_017027767.1,XM_011528753.1,XM_017027766.1,XM_011528752.1,XM_017027760.1,ENST00000311275,XM_017027764.1,XM_017027765.1,XM_011528751.1,NM_001281777.2,XM_017027761.1,ENST00000372023,NM_001281783.2,ENST00000396281,NM_012408.5,XM_017027768.1,XM_017027769.1,NM_001281771.2,XM_006723762.3,NM_001281781.2,ENST00000471951,XM_017…	0.006	1.848	23	1	4	1	39	4.4	8.25	3.66	1	0	0.66	0.981676	23.49	121.9	78.1	43.79	9.46	111111	223372	203309	299913	263090	174491	138042	192226	227826			206796	255110	227857	Peak Found	Peak Found	Peak Found	High	Peak Found	Peak Found	Peak Found	High	High	Not Found	Not Found	Peak Found	Peak Found
Medium	Master Protein	IP_738445	TX=9606 OS=Human GN=SPATA31E3P TA=ENST00000613133 PA=IP_738445	0.021	1.337	3	1	1	1	277	30.2	7.94	2.15	1	0	0.66	0.981676	20.47	121.7	78.3	36.39	4.7	195482	271883	328255	470232	371422	268835	115578	394098	491592	292513	276832	304586	462022	397041	Peak Found	Peak Found	Peak Found	Peak Found	Peak Found	High	Peak Found	Peak Found	Peak Found	Peak Found	Peak Found	Peak Found	Peak Found
High	Master Protein	IP_230046	TX=9606 OS=Human GN=NKX2-1-AS1 TA=NR_103710.1,ENST00000521292 PA=IP_230046	0.009	1.634	16	1	2	1	81	8.6	8.59	0	1	0	0.653	0.975859	14.76	119.5	80.5	40.17	28.88		203472	237516	312138	236598	146228	114016	180969			103716	214898	195496	171681	Not Found	Peak Found	Peak Found	Peak Found	Peak Found	Peak Found	High	High	Not Found	Not Found	Peak Found	Peak Found	Peak Found
High	Master Protein	IP_168756	TX=9606 OS=Human GN=LOC729732 TA=NR_047662.2 PA=IP_168756	0.002	2.671	3	1	3	1	266	27.8	11.69	6.32	1	0	0.6	0.9612	16.89	125	75	55.53	11.94	408935	468830	425506	579720	388440	475842	371292	264085	971601	523498	770236	623879	814811	960031	High	Peak Found	Peak Found	High	Peak Found	Peak Found	Peak Found	Peak Found	Peak Found	Peak Found	Peak Found	Peak Found	High
Medium	Master Protein	IP_659625	TX=9606 OS=Human GN=GXYLT1P2 TA=ENST00000433312 PA=IP_659625	0.013	1.438	14	1	1	1	120	12.5	7.65	0	1	0	0.569	0.901919	10.08	129.3	70.7	41.08	17.92		107016			182895	63265.4	81589.1	100821				86122.5		146458	Not Found	Peak Found	Not Found	Not Found	Peak Found	Peak Found	Peak Found	High	Not Found	Not Found	Not Found	Peak Found	Not Found
Medium	Master Protein	IP_2380676	TX=9606 OS=Human GN=LOC105373460 TA=XR_939783.2 PA=IP_2380676	0.012	1.477	9	1	13	1	76	8.7	6.52	26.71	1	0	0.56	0.879686	13.96	128.2	71.8	38.61	7.89	11378269	13757891	14054687	24741962	22519388	13834143	9795234	13367853	19620510	7.19978e+06	15141531	12757714	18885576	19592990	High	High	High	Peak Found	High	High	High	High	High	High	High	High	High
High	Master Protein	IP_628930	TX=9606 OS=Human GN=RBM6 TA=ENST00000438912 PA=IP_628930	0.009	1.626	5	1	4	1	140	16	9.91	0	1	0	0.521	0.774874	12.21	128.7	71.3	36.58	11.88	265620	320536	482856		537361	283164	292711	476400	623655	330807	605838	425939	476029	537347	Peak Found	Peak Found	Peak Found	Not Found	High	Peak Found	Peak Found	Peak Found	Peak Found	Peak Found	Peak Found	High	High
High	Master Protein	IP_595403	TX=9606 OS=Human GN=RPL5P20 TA=ENST00000403848 PA=IP_595403	0	5.769	28	2	3	1	87	9.9	7.28	2.56	2	0	0.52	0.77068	11.82	134.1	65.9	37.16	9.47	512651	565836	1.18818e+06	1.50176e+06	960890	732318	459986	534615	929915	638884	827943	677658	789174	829088	High	Peak Found	Peak Found	Peak Found	Peak Found	Peak Found	Peak Found	Peak Found	Peak Found	Peak Found	High	Peak Found	Peak Found
High	Master Protein	IP_250961	TX=9606 OS=Human GN=SENP3-EIF4A1,SENP3 TA=NM_015670.5,ENST00000614237,ENST00000619785,NR_037926.1,ENST00000321337,ENST00000429205 PA=IP_250961	0.001	3.671	52	1	6	1	31	3.5	9.32	6.26	1	0	0.514	0.749657	5.85	132.8	67.2	31.45	12.65	580719	927938	1.70605e+06	1.64275e+06	1.44614e+06	669539	792986	1.72412e+06	1.18863e+06	665504	874483	972001	1.16443e+06	1.00316e+06	Peak Found	Peak Found	Peak Found	Peak Found	High	High	High	Peak Found	Peak Found	Peak Found	High	Peak Found	High
High	Master Protein	IP_671815	TX=9606 OS=Human GN=RP11-430L17.1 TA=ENST00000445689 PA=IP_671815	0.001	3.212	21	1	1	1	126	14.6	9.07	0	1	0	0.447	0.500725	7.14	143.4	56.6	45.15	28.05	1.38969e+06	755253	2.09473e+06	2.78132e+06	1.91401e+06	316894	356788	1.57315e+06	872018			540778	1.27737e+06	814121	Peak Found	Peak Found	Peak Found	Peak Found	High	Peak Found	Peak Found	Peak Found	Peak Found	Not Found	Not Found	Peak Found	Peak Found
High	Master Protein	IP_708606	TX=9606 OS=Human GN=RP11-1072C15.6 TA=ENST00000623480 PA=IP_708606	0.004	1.996	26	1	8	1	62	6.9	8.16	0	1	0	0.435	0.45641	15.76	150.5	49.5	71.15	27.18	587488	553407	680700	1.28768e+06	834414	544877	776209	410334	1.55161e+06	925968	2.10755e+06	492019	987334	553158	Peak Found	High	High	High	High	Peak Found	High	Peak Found	Peak Found	Peak Found	Peak Found	High	High
High	Master Protein	IP_734708	TX=9606 OS=Human GN=RP11-24M17.3 TA=ENST00000567565 PA=IP_734708	0	9.792	38	1	3	1	71	7.8	6.49	9.22	1	0	0.415	0.370527	13.36	141.3	58.7	75	25.09						181998		150240					139225	186496	Not Found	High	Not Found	High	Not Found	Peak Found	Not Found	Peak Found	Not Found	Not Found	Not Found	Not Found	High
High	Master Protein	IP_724315	TX=9606 OS=Human GN=HMGN2P3 TA=ENST00000433603 PA=IP_724315	0	100.9	51	8	100	1	90	9.4	9.99	191.97	8	7	0.355	0.164511	9.67	133.6	66.4	30.57	16.26	4.73535e+07	6.24377e+07	5.11205e+07	1.59478e+08	1.13512e+08	5.41015e+07	2.52459e+07	8.78479e+07	6.20313e+07	4.06578e+07	8.22758e+07	4.92649e+07	6.87993e+07	4.80154e+07	High	High	High	High	High	High	High	High	High	Peak Found	High	High	High
High	Master Protein	IP_557348	TX=9606 OS=Human GN=HNRNPA1P28 TA=ENST00000424481 PA=IP_557348	0	29.275	43	4	10	1	77	9.4	9.44	24.61	4	0	0.058	1.95779e-11	0.13	189	11	50.07	1.97	232404	1.0504e+06	1.22507e+06	1.17931e+06					610066			49451.6	67730.3		Peak Found	High	High	High	Not Found	Not Found	Not Found	Not Found	Peak Found	Not Found	Not Found	Peak Found	Peak Found
High	Master Protein	IP_590938	TX=9606 OS=Human GN=HMGB3P18 TA=ENST00000406327 PA=IP_590938	0	10.352	34	4	11	3	74	8.7	9.39	5.47	4	0	0.01	8.25753e-17		200		107.05											2.44649e+06	461415				Not Found	Not Found	Not Found	Not Found	Not Found	Not Found	Not Found	Not Found	Not Found	High	High	Not Found	Not Found
High	Master Protein	IP_665452	TX=9606 OS=Human GN=UBE2D3P1 TA=ENST00000436669 PA=IP_665452	0	4.707	7	1	2	1	147	16.9	8.6	4.82	1	0	0.01	8.25753e-17		200		50.46		383111	458968	1.09775e+06	883320	357830	147957	176891		544623	475329	869921				Peak Found	High	Peak Found	Peak Found	Peak Found	Peak Found	Peak Found	Not Found	High	Peak Found	Peak Found	Not Found	Not Found
High	Master Protein	IP_788703	TX=9606 OS=Human GN=XRCC6P1 TA=ENST00000420392 PA=IP_788703	0.002	2.78	4	1	1	1	290	33	6.68	2.19	1	0	0.01	8.25753e-17		200		70.01			105874	74709.7	100873											Not Found	High	Peak Found	Peak Found	Not Found	Not Found	Not Found	Not Found	Not Found	Not Found	Not Found	Not Found	Not Found
High	Master Protein	IP_2392887	TX=9606 OS=Human GN=LOC105378753 TA=XR_947413.2,XR_947408.2,XR_947409.2 PA=IP_2392887	0.003	2.191	11	1	1	1	159	16.9	11.9	0	1	0	0.01	8.25753e-17		200		12.18											129458	209792				Not Found	Not Found	Not Found	Not Found	Not Found	Not Found	Not Found	Not Found	Not Found	High	Peak Found	Not Found	Not Found
High	Master Protein	IP_219869	TX=9606 OS=Human GN=DGKH TA=NM_152910.5,NM_001297429.1,NM_001204504.2,ENST00000498255,ENST00000627777,ENST00000626247,ENST00000337343,ENST00000536612,ENST00000628433,ENST00000261491,NM_178009.4,NM_001204505.2,ENST00000379274,NM_001204506.2 PA=IP_219869	0.009	1.607	41	1	1	1	29	3.5	9.7	0	1	0	0.01	8.25753e-17		200		65.42		283049	340455	312300	456341	306306			158191		362093					Peak Found	Peak Found	High	Peak Found	Peak Found	Not Found	Not Found	Peak Found	Not Found	Peak Found	Not Found	Not Found	Not Found
High	Master Protein	IP_729791	TX=9606 OS=Human GN=MT1X TA=ENST00000568370,ENST00000562939 PA=IP_729791	0.01	1.595	19	1	1	1	36	4	5.02	1.69	1	0	0.01	8.25753e-17		200		50.17					170457			96466.2	204506		83010.5					Not Found	Not Found	Not Found	Peak Found	Not Found	Not Found	Peak Found	High	Not Found	Peak Found	Not Found	Not Found	Not Found
Medium	Master Protein	IP_659614	TX=9606 OS=Human GN=ANKRD20A11P TA=ENST00000442192 PA=IP_659614	0.012	1.492	17	1	1	1	167	19.3	5	0	1	0	0.01	8.25753e-17		200		57.78		128470	169660	402331					34466.8							Peak Found	High	Peak Found	Not Found	Not Found	Not Found	Not Found	Peak Found	Not Found	Not Found	Not Found	Not Found	Not Found
[truncated: 3 more columns]

## Sheet: Nsp5
Protein FDR Confidence: Combined	Master	Accession	Description	Exp. q-value: Combined	Sum PEP Score	Coverage [%]	# Peptides	# PSMs	# Unique Peptides	# AAs	MW [kDa]	calc. pI	Score Sequest HT: Sequest HT	# Peptides (by Search Engine): Sequest HT	# Razor Peptides	Abundance Ratio: (Sample) / (Control)	Abundance Ratio Adj. P-Value: (Sample) / (Control)	Abundance Ratio Variability [%]: (Sample) / (Control)	Abundances (Grouped): Control	Abundances (Grouped): Sample	Abundances (Grouped) CV [%]: Control	Abundances (Grouped) CV [%]: Sample	Abundance: F1: Control, EV	Abundance: F2: Control, EV	Abundance: F3: Control, EGFP	Abundance: F4: Control, EGFP	Abundance: F5: Control, EGFP	Abundance: F6: Control, EV	Abundance: F7: Control, EV	Abundance: F8: Control, EGFP	Abundance: F9: Control, EV	Abundance: F10: Control, EV	Abundance: F11: Control, EV	Abundance: F21: Sample, nsp5	Abundance: F22: Sample, nsp5	Abundance: F23: Sample, nsp5	Found in Sample: [S1] F1: Control, EV	Found in Sample: [S2] F2: Control, EV	Found in Sample: [S3] F3: Control, EGFP	Found in Sample: [S4] F4: Control, EGFP	Found in Sample: [S5] F5: Control, EGFP	Found in Sample: [S6] F6: Control, EV	Found in Sample: [S7] F7: Control, EV	Found in Sample: [S8] F8: Control, EGFP	Found in Sample: [S9] F9: Control, EV	Found in Sample: [S10] F10: Control, EV	Found in Sample: [S11] F11: Control, EV	Found in Sample: [S21] F21: Sample, nsp5	Found in Sample: [S22] F22: Sample, nsp5
High	Master Protein	IP_665452	TX=9606 OS=Human GN=UBE2D3P1 TA=ENST00000436669 PA=IP_665452	0	4.481	7	1	2	1	147	16.9	8.6	4.82	1	0	0.855	0.0237221	33.33	105.7	94.3	51.04	13.86	383111	458968	1.09775e+06	883320	357830	147957	176891		544623	475329	869921	2274054	3.00023e+06	3002253	Peak Found	High	Peak Found	Peak Found	Peak Found	Peak Found	Peak Found	Not Found	High	Peak Found	Peak Found	Peak Found	Peak Found
High	Master Protein	IP_572435	TX=9606 OS=Human GN=HSPA8P11 TA=ENST00000508840 PA=IP_572435	0	12.036	22	2	22	1	102	10.9	4.7	56.12	2	0	0.831	0.0286357	36.74	113.3	86.7	55.27	18.04	198625	141854	822270	1.4826e+06	1.33379e+06	173703	146368	682568	310405	74222.5	703966	1.64843e+06	1.69458e+06	2.51351e+06	Peak Found	Peak Found	Peak Found	High	High	Peak Found	Peak Found	High	Peak Found	Peak Found	Peak Found	High	High
Medium	Master Protein	IP_729791	TX=9606 OS=Human GN=MT1X TA=ENST00000568370,ENST00000562939 PA=IP_729791	0.011	1.539	19	1	1	1	36	4	5.02	1.69	1	0	0.526	0.342675	24.14	128.8	71.2	81.48	8.33			35688.9	170457	53963.6		96466.2	204506	62108	83010.5		204447	175070	225701	Not Found	Not Found	Peak Found	Peak Found	Peak Found	Not Found	Peak Found	High	Peak Found	Peak Found	Not Found	Peak Found	Peak Found
High	Master Protein	IP_219869	TX=9606 OS=Human GN=DGKH TA=NM_152910.5,NM_001297429.1,NM_001204504.2,ENST00000498255,ENST00000627777,ENST00000626247,ENST00000337343,ENST00000536612,ENST00000628433,ENST00000261491,NM_178009.4,NM_001204505.2,ENST00000379274,NM_001204506.2 PA=IP_219869	0.008	1.586	41	1	2	1	29	3.5	9.7	0	1	0	0.479	0.458889	17.91	133.2	66.8	65.87	8.59	283049	340455	312300	456341	306306			158191		362093			556811	550878	Peak Found	Peak Found	High	Peak Found	Peak Found	Not Found	Not Found	Peak Found	Not Found	Peak Found	Not Found	Not Found	High
High	Master Protein	IP_121601	TX=9606 OS=Human GN=SPATA5 TA=NM_145207.2,ENST00000274008 PA=IP_121601	0.002	2.415	40	1	1	1	40	4.5	5.02	2.08	1	0	0.447	0.56632	8.33	138.2	61.8	47.24			195748	146248	250984	235863	59614	96617	173913	70738.8		92718.9	309295			Not Found	Peak Found	Peak Found	High	Peak Found	Peak Found	Peak Found	Peak Found	Peak Found	Not Found	Peak Found	Peak Found	Not Found
High	Master Protein	IP_258426	TX=9606 OS=Human GN=DHX40 TA=XM_011525254.2,XM_017025081.1,XM_017025080.1,ENST00000577549,NM_001166301.1,XM_011525253.2,XM_006722083.2,ENST00000251241,NM_024612.4,XM_017025083.1,XM_017025082.1 PA=IP_258426	0.006	1.857	11	1	2	1	72	7.9	10.96	0	1	0	0.405	0.697075	3.47	141.4	58.6	24.04	8.77	259463	299331	504061	932383	556375	200230	108814	237047	494134	225070	288257	842580	751212	1.00022e+06	Peak Found	Peak Found	Peak Found	Peak Found	Peak Found	Peak Found	High	High	Peak Found	Peak Found	Peak Found	Peak Found	Peak Found
Medium	Master Protein	IP_558277	TX=9606 OS=Human GN=FLNA TA=ENST00000490936 PA=IP_558277	0.011	1.527	19	1	3	1	48	5	9.54	4.31	1	0	0.338	0.882518	4.81	149.1	50.9	34.28	9.06	1.09138e+06	1.20966e+06	1.57833e+06	2.75828e+06	1.99893e+06	1.2074e+06	472164	1.18447e+06	2.17308e+06	1064992	1.44981e+06	2.42023e+06	2.79651e+06	3.20327e+06	Peak Found	Peak Found	High	Peak Found	High	Peak Found	Peak Found	Peak Found	High	Peak Found	Peak Found	Peak Found	Peak Found
Medium	Master Protein	IP_144780	TX=9606 OS=Human GN=TRAPPC3L TA=ENST00000368602,ENST00000437098,ENST00000356128,NM_001139444.2 PA=IP_144780	0.019	1.303	25	1	2	1	59	6.7	10.3	0	1	0	0.288	0.976668	2.99	153.8	46.2	36.04	21.63	337483	433068	814196	1.07154e+06	586358	345992	403520	750551	456256	234635	444088	885555	997460	716486	High	Peak Found	Peak Found	Peak Found	Peak Found	Peak Found	Peak Found	Peak Found	Peak Found	Peak Found	Peak Found	Peak Found	Peak Found
High	Master Protein	IP_250961	TX=9606 OS=Human GN=SENP3-EIF4A1,SENP3 TA=NM_015670.5,ENST00000614237,ENST00000619785,NR_037926.1,ENST00000321337,ENST00000429205 PA=IP_250961	0.002	2.764	52	1	4	1	31	3.5	9.32	4.26	1	0	0.255	0.96398	1.43	159.3	40.7	32	15.03	580719	927938	1.70605e+06	1.64275e+06	1.44614e+06	669539	792986	1.72412e+06	1.18863e+06	665504	874483	1.37236e+06	1.85408e+06	1.81793e+06	Peak Found	Peak Found	Peak Found	Peak Found	High	High	High	Peak Found	Peak Found	Peak Found	High	Peak Found	Peak Found
High	Master Protein	IP_628930	TX=9606 OS=Human GN=RBM6 TA=ENST00000438912 PA=IP_628930	0.008	1.6	5	1	3	1	140	16	9.91	0	1	0	0.243	0.935644	2.47	163.9	36.1	37.42	16.08	265620	320536	482856		537361	283164	292711	476400	623655	330807	605838	626604	821756	707021	Peak Found	Peak Found	Peak Found	Not Found	High	Peak Found	Peak Found	Peak Found	Peak Found	Peak Found	Peak Found	High	Peak Found
Medium	Master Protein	IP_738445	TX=9606 OS=Human GN=SPATA31E3P TA=ENST00000613133 PA=IP_738445	0.021	1.276	3	1	1	1	277	30.2	7.94	2.15	1	0	0.242	0.935517	2.77	161.9	38.1	36.86	4.78	195482	271883	328255	470232	371422	268835	115578	394098	491592	292513	276832	433759	433554	524985	Peak Found	Peak Found	Peak Found	Peak Found	Peak Found	High	Peak Found	Peak Found	Peak Found	Peak Found	Peak Found	Peak Found	Peak Found
High	Master Protein	IP_595403	TX=9606 OS=Human GN=RPL5P20 TA=ENST00000403848 PA=IP_595403	0	5.339	28	2	5	1	87	9.9	7.28	2.56	2	0	0.24	0.934556	2.77	163.8	36.2	37.89	8.92	512651	565836	1.18818e+06	1.50176e+06	960890	732318	459986	534615	929915	638884	827943	1.02596e+06	1.22067e+06	1.23007e+06	High	Peak Found	Peak Found	Peak Found	Peak Found	Peak Found	Peak Found	Peak Found	Peak Found	Peak Found	High	High	High
High	Master Protein	IP_708606	TX=9606 OS=Human GN=RP11-1072C15.6 TA=ENST00000623480 PA=IP_708606	0.006	1.972	26	1	6	1	62	6.9	8.16	0	1	0	0.232	0.911313	4.35	163	37	71.97	6.07	587488	553407	680700	1.28768e+06	834414	544877	776209	410334	1.55161e+06	925968	2.10755e+06	1.23782e+06	1393935	1.47875e+06	Peak Found	High	High	High	High	Peak Found	High	Peak Found	Peak Found	Peak Found	Peak Found	Peak Found	Peak Found
High	Master Protein	IP_676326	TX=9606 OS=Human GN=DNM3 TA=ENST00000520906 PA=IP_676326	0.004	2.267	23	1	12	1	40	4.6	7.08	27.96	1	0	0.227	0.891937	1.86	163	37	41.28	11.86	2.08451e+06	3902992	5922977	7.14037e+06	5.65403e+06	2.87742e+06	2.86064e+06	4843416	4496849	1.53298e+06	5902108	4502904	5594355	5260251	High	High	High	High	High	High	High	High	High	High	High	High	Peak Found
High	Master Protein	IP_285613	TX=9606 OS=Human GN=ZMYND8 TA=ENST00000262975,ENST00000352431,XM_006723763.1,XM_017027767.1,XM_011528753.1,XM_017027766.1,XM_011528752.1,XM_017027760.1,ENST00000311275,XM_017027764.1,XM_017027765.1,XM_011528751.1,NM_001281777.2,XM_017027761.1,ENST00000372023,NM_001281783.2,ENST00000396281,NM_012408.5,XM_017027768.1,XM_017027769.1,NM_001281771.2,XM_006723762.3,NM_001281781.2,ENST00000471951,XM_017…	0.007	1.743	23	1	3	1	39	4.4	8.25	1.77	1	0	0.222	0.868869	2.75	161.9	38.1	44.7	25.76	111111	223372	203309	299913	263090	174491	138042	192226	227826			287258	169217	289967	Peak Found	Peak Found	Peak Found	High	Peak Found	Peak Found	Peak Found	High	High	Not Found	Not Found	Peak Found	Peak Found
Medium	Master Protein	IP_593377	TX=9606 OS=Human GN=FRMD1 TA=XM_011536146.2,XM_017011318.1,ENST00000358587 PA=IP_593377	0.014	1.445	16	1	1	1	159	15.9	8.28	0	1	0	0.221	0.862516	0.88	163.8	36.2	25.03		215074	268791	555798	874447	331261		180539	344794		185327	286698		413965		Peak Found	Peak Found	High	Peak Found	Peak Found	Not Found	Peak Found	Peak Found	Not Found	Peak Found	Peak Found	Not Found	Peak Found
High	Master Protein	IP_671815	TX=9606 OS=Human GN=RP11-430L17.1 TA=ENST00000445689 PA=IP_671815	0.001	3.155	21	1	1	1	126	14.6	9.07	0	1	0	0.218	0.859856	1.84	166.9	33.1	45.72	50.61	1.38969e+06	755253	2.09473e+06	2.78132e+06	1.91401e+06	316894	356788	1.57315e+06	872018			1186761	2.45409e+06	1.13823e+06	Peak Found	Peak Found	Peak Found	Peak Found	High	Peak Found	Peak Found	Peak Found	Peak Found	Not Found	Not Found	Peak Found	Peak Found
Medium	Master Protein	IP_204732	TX=9606 OS=Human GN=DKFZp779M0652 TA=NR_027134.1,ENST00000378779 PA=IP_204732	0.011	1.546	9	1	3	1	79	7.8	7.25	5.3	1	0	0.217	0.85362	1.28	164.4	35.6	38.56		323423	648143	577507	1.37778e+06	967535	595452	296000	832563	754001	132677	507758		716060		Peak Found	High	High	Peak Found	Peak Found	Peak Found	Peak Found	Peak Found	Peak Found	Peak Found	High	Not Found	Peak Found
High	Master Protein	IP_197940	TX=9606 OS=Human GN=DRAP1 TA=NM_006442.3,ENST00000527119,ENST00000312515,ENST00000532933 PA=IP_197940	0.007	1.722	12	1	1	1	114	12.6	12.06	2.1	1	0	0.208	0.816036	2.29	165.6	34.4	62.59	1.1	315499	504456	510390	889530	847287	285744	562243	528197	910144	71152.8	530061	653270	641780	732551	Peak Found	Peak Found	Peak Found	Peak Found	Peak Found	Peak Found	High	Peak Found	Peak Found	Peak Found	Peak Found	Peak Found	Peak Found
Medium	Master Protein	IP_103496	TX=9606 OS=Human GN=LTF TA=NM_002343.5,ENST00000417439,ENST00000231751,NM_001321122.1,ENST00000443496,ENST00000426532,NM_001199149.1,NM_001321121.1 PA=IP_103496	0.011	1.545	28	1	3	1	53	5.9	12	0	1	0	0.203	0.797815	3.03	166.2	33.8	69.03	2.03	371324	422540	479082	878133	1.32694e+06	853024	628640	1.3909e+06	1.1523e+06	1537139	1.56514e+06	1.09154e+06	1.12054e+06	1.26506e+06	Peak Found	Peak Found	Peak Found	Peak Found	High	High	Peak Found	Peak Found	Peak Found	Peak Found	Peak Found	Peak Found	Peak Found
Medium	Master Protein	IP_659614	TX=9606 OS=Human GN=ANKRD20A11P TA=ENST00000442192 PA=IP_659614	0.019	1.3	17	1	1	1	167	19.3	5	0	1	0	0.184	0.672629	0.38	169	31	57.94		128470	169660	402331					34466.8				223284			Peak Found	High	Peak Found	Not Found	Not Found	Not Found	Not Found	Peak Found	Not Found	Not Found	Not Found	Peak Found	Not Found
Medium	Master Protein	IP_671071	TX=9606 OS=Human GN=LOC101929023,RP4-655J12.4 TA=ENST00000434879,NR_125973.1 PA=IP_671071	0.014	1.4	22	1	1	1	67	7.3	8.94	0	1	0	0.171	0.573505	1.1	170.8	29.2	47.78		285506	153485	396693	633334	327501	123067	58971.1	264438	593437	156004	192426	232621			Peak Found	Peak Found	Peak Found	High	Peak Found	Peak Found	Peak Found	Peak Found	Peak Found	Peak Found	Peak Found	Peak Found	Not Found
High	Master Protein	IP_715224	TX=9606 OS=Human GN=OSBPL7 TA=ENST00000613735 PA=IP_715224	0.009	1.581	10	1	1	1	90	9.4	9.5	1.76	1	0	0.157	0.447487	1.19	171.9	28.1	44.71	31.92	562464	1.65478e+06	2.07051e+06	3.01565e+06	2.37759e+06	1.28427e+06	1.1008e+06	1.2826e+06	1.03194e+06		1.15981e+06	959604		1.69244e+06	Peak Found	Peak Found	High	Peak Found	Peak Found	Peak Found	Peak Found	Peak Found	Peak Found	Not Found	Peak Found	Peak Found	Not Found
High	Master Protein	IP_774695	TX=9606 OS=Human GN=TUBAP2 TA=ENST00000530835 PA=IP_774695	0	59.831	18	7	56	3	374	41	5.82	128.38	7	0	0.151	0.394413	0.48	166.7	33.3	68.34	86.46	52226.1	828397	3.29889e+06	4.75197e+06	374353	437065	183482	2.94086e+06	1.04498e+06	348192	570378	1.96857e+06	473453		High	Peak Found	Peak Found	High	High	High	Peak Found	High	High	High	Peak Found	Peak Found	Peak Found
High	Master Protein	IP_674332	TX=9606 OS=Human GN=C1orf35 TA=ENST00000465199 PA=IP_674332	0	13.189	16	2	8	2	187	19.1	11.55	9.68	2	0	0.137	0.268195	0.64	177.4	22.6	60.22	35.08	252279	356737	428131	593235	388484	294562	271809	177342	487638	64715	92106	183331	181135	358224	Peak Found	High	High	High	Peak Found	Peak Found	Peak Found	High	High	Peak Found	Peak Found	Peak Found	Peak Found
High	Master Protein	IP_724315	TX=9606 OS=Human GN=HMGN2P3 TA=ENST00000433603 PA=IP_724315	0	96.557	51	8	95	1	90	9.4	9.99	198.97	8	7	0.134	0.246256	1.47	175.1	24.9	31.44	51.02	4.73535e+07	6.24377e+07	5.11205e+07	1.59478e+08	1.13512e+08	5.41015e+07	2.52459e+07	8.78479e+07	6.20313e+07	4.06578e+07	8.22758e+07	5.45797e+07	8.71681e+07	3.26582e+07	High	High	High	High	High	High	High	High	High	Peak Found	High	High	High
Medium	Master Protein	IP_2345055	TX=9606 OS=Human GN=LOC105378113 TA=XR_943231.2 PA=IP_2345055	0.011	1.525	5	1	4	1	129	14.4	9.94	5.08	1	0	0.122	0.155338	0.42	178.3	21.7	36.89		508738	812289	916280	1.76619e+06	1.14678e+06	858897	344733	1.1729e+06	1.07276e+06	299757	513711		565335		Peak Found	High	High	High	Peak Found	Peak Found	Peak Found	Peak Found	Peak Found	Peak Found	High	Not Found	Peak Found
High	Master Protein	IP_2371233	TX=9606 OS=Human GN=NME9 TA=XM_017006309.1,XM_017006308.1,XM_017006310.1,XM_017006306.1,XM_017006314.1,XM_017006315.1,XM_017006319.1,XM_017006307.1,XM_017006312.1,XM_017006313.1,XM_017006316.1,XM_017006311.1 PA=IP_2371233	0.008	1.641	68	1	3	1	34	3.6	6.49	0	1	0	0.114	0.109826	0.73	179.5	20.5	52.51			1.62631e+06	2.16122e+06	1.79792e+06	798840	1.49597e+06	907681	1.60346e+06	1.24236e+06	1.63549e+06	1.47383e+06			1139351	Not Found	High	Peak Found	Peak Found	Peak Found	Peak Found	Peak Found	High	Peak Found	Peak Found	Peak Found	Not Found	High
High	Master Protein	IP_168756	TX=9606 OS=Human GN=LOC729732 TA=NR_047662.2 PA=IP_168756	0.002	2.51	3	1	2	1	266	27.8	11.69	4.04	1	0	0.107	0.075901	1.05	189.9	10.1	56.08	74.16	408935	468830	425506	579720	388440	475842	371292	264085	971601	523498	770236	216024	591568	170794	High	Peak Found	Peak Found	High	Peak Found	Peak Found	Peak Found	Peak Found	Peak Found	Peak Found	Peak Found	Peak Found	Peak Found
Medium	Master Protein	IP_2380676	TX=9606 OS=Human GN=LOC105373460 TA=XR_939783.2 PA=IP_2380676	0.011	1.521	9	1	14	1	76	8.7	6.52	28.77	1	0	0.087	0.0206433	0.39	182.6	17.4	39.52	19.57	11378269	13757891	14054687	24741962	22519388	13834143	9795234	13367853	19620510	7.19978e+06	15141531	9624681	8910347	7.25422e+06	High	High	High	High	High	High	High	High	High	High	High	High	High
High	Master Protein	IP_191530	TX=9606 OS=Human GN=PIDD1 TA=XM_005253008.5 PA=IP_191530	0	18.36	23	4	19	4	284	28.2	9.67	32.39	4	0	0.057	0.000497285	0.12	194.7	5.3	50.87		844673	955974	1.84425e+06	1.57695e+06	1.2912e+06	744638	1.04263e+06	998087	2.06805e+06	429074	892547			197541	High	High	High	High	High	High	Peak Found	High	High	High	High	Not Found	Not Found
Medium	Master Protein	IP_659625	TX=9606 OS=Human GN=GXYLT1P2 TA=ENST00000433312 PA=IP_659625	0.02	1.288	14	1	1	1	120	12.5	7.65	0	1	0	0.01	6.27257e-17		200		42.08			107016			182895	63265.4	81589.1	100821							Not Found	Peak Found	Not Found	Not Found	Peak Found	Peak Found	Peak Found	High	Not Found	Not Found	Not Found	Not Found	Not Found
High	Master Protein	IP_2392887	TX=9606 OS=Human GN=LOC105378753 TA=XR_947413.2,XR_947408.2,XR_947409.2 PA=IP_2392887	0.006	1.884	11	1	1	1	159	16.9	11.9	0	1	0	0.01	6.27257e-17		200		13.79											129458	209792				Not Found	Not Found	Not Found	Not Found	Not Found	Not Found	Not Found	Not Found	Not Found	High	Peak Found	Not Found	Not Found
Medium	Master Protein	IP_153094	TX=9606 OS=Human GN=POM121 TA=ENST00000395270,NM_001257190.2 PA=IP_153094	0.019	1.299	21	1	1	1	62	6.6	9.57	0	1	0	0.01	6.27257e-17		200		101.51		229293	128237	46514.6		232155	547164	691668	318511	445699	245230	1134775				Peak Found	Peak Found	Peak Found	Not Found	Peak Found	Peak Found	Peak Found	Peak Found	High	Peak Found	Peak Found	Not Found	Not Found
Medium	Master Protein	IP_230046	TX=9606 OS=Human GN=NKX2-1-AS1 TA=NR_103710.1,ENST00000521292 PA=IP_230046	0.011	1.517	16	1	2	1	81	8.6	8.59	0	1	0	0.01	6.27257e-17		200		41.11			203472	237516	312138	236598	146228	114016	180969			103716				Not Found	Peak Found	Peak Found	Peak Found	Peak Found	Peak Found	High	High	Not Found	Not Found	Peak Found	Not Found	Not Found
High	Master Protein	IP_756980	TX=9606 OS=Human GN=ARGLU1 TA=ENST00000360629,ENST00000375926 PA=IP_756980	0	8.223	62	3	24	1	50	5.9	8.21	43.42	3	0	0.01	6.27257e-17		200		42.17		88347		193381	223956	116502	103533		94724.6	161388		143729				High	Not Found	High	Peak Found	Peak Found	Peak Found	Not Found	High	Peak Found	Not Found	High	Not Found	Not Found
High	Master Protein	IP_581419	TX=9606 OS=Human GN=RP11-10F11.4 TA=ENST00000634439 PA=IP_581419	0.005	2.12	13	1	1	1	64	7.2	10.04	2.85	1	0	0.01	6.27257e-17		200		60.38				64251.1	374638	136977										Not Found	Not Found	Peak Found	High	Peak Found	Not Found	Not Found	Not Found	Not Found	Not Found	Not Found	Not Found	Not Found
High	Master Protein	IP_788703	TX=9606 OS=Human GN=XRCC6P1 TA=ENST00000420392 PA=IP_788703	0.002	2.696	4	1	1	1	290	33	6.68	2.19	1	0	0.01	6.27257e-17		200		71.02			105874	74709.7	100873											Not Found	High	Peak Found	Peak Found	Not Found	Not Found	Not Found	Not Found	Not Found	Not Found	Not Found	Not Found	Not Found
High	Master Protein	IP_590938	TX=9606 OS=Human GN=HMGB3P18 TA=ENST00000406327 PA=IP_590938	0	9.348	34	4	10	3	74	8.7	9.39	5.86	4	0	0.01	6.27257e-17		200		98.02											2.44649e+06	590983				Not Found	Not Found	Not Found	Not Found	Not Found	Not Found	Not Found	Not Found	Not Found	High	High	Not Found	Not Found
High	Master Protein	IP_271067	TX=9606 OS=Human GN=STX10 TA=NM_001271609.1,NM_003765.2,NM_001271610.1,NM_001271611.1,XM_011528397.2,ENST00000591197 PA=IP_271067	0.002	2.347	38	1	1	1	29	3.1	6.52	1.71	1	0	0.01	6.27257e-17		200		28.59		213220	131748	741147	794200	486065	203984	163913	394191	362773		161158				Peak Found	Peak Found	Peak Found	Peak Found	Peak Found	Peak Found	Peak Found	Peak Found	Peak Found	Not Found	High	Not Found	Not Found
High	Master Protein	IP_079312	TX=9606 OS=Human GN=EDARADD,ENO1P1 TA=ENST00000366587,NM_080738.3,NM_145861.2,ENST00000359362 PA=IP_079312	0	15.753	12	4	15	1	388	42.3	5.92	30.07	4	0																						High	Not Found	Not Found	Not Found	Not Found	Not Found	Not Found	Not Found	Peak Found	Peak Found	Peak Found	Not Found	Not Found
Medium	Master Protein	IP_745252	TX=9606 OS=Human GN=MEG8 TA=ENST00000553465 PA=IP_745252	0.019	1.3	11	1	1	1	63	6.8	10.02	2.2	1	0																						Peak Found	Peak Found	Peak Found	Peak Found	Peak Found	Peak Found	Peak Found	Peak Found	Peak Found	Peak Found	Peak Found	Peak Found	Peak Found
High	Master Protein	IP_635503	TX=9606 OS=Human GN=RP11-6C10.1 TA=ENST00000421086 PA=IP_635503	0.001	3.912	23	1	1	1	66	7.6	8.78	2.26	1	0																						Not Found	Not Found	Not Found	Not Found	Not Found	Not Found	Not Found	Not Found	Not Found	Not Found	Not Found	Not Found	High
High	Master Protein	IP_557390	TX=9606 OS=Human GN=RP5-878I13.1 TA=ENST00000619615 PA=IP_557390	0	8.912	19	2	15	1	109	12.2	6.76	32.91	2	0																						Not Found	Not Found	Not Found	Not Found	Not Found	Not Found	Not Found	Not Found	Not Found	Not Found	Not Found	Not Found	High
High	Master Protein	IP_247038	TX=9606 OS=Human GN=CDH13 TA=ENST00000566620,NM_001220488.1,NM_001220490.1,NM_001257.4,ENST00000428848,XM_011522804.2,ENST00000539548,ENST00000622885,ENST00000268613,ENST00000567109,NM_001220489.1 PA=IP_247038	0.007	1.721	33	1	1	1	58	6.7	9.44	0	1	0																						Peak Found	Peak Found	Peak Found	Peak Found	Peak Found	Peak Found	Peak Found	Not Found	Peak Found	Peak Found	High	Peak Found	Not Found
High	Master Protein	IP_557274	TX=9606 OS=Human GN=HSPA8P1 TA=ENST00000425843 PA=IP_557274	0	19.323	44	2	4	1	54	6.5	7.5	10.05	2	0																						Not Found	Not Found	Not Found	Not Found	High	Not Found	Not Found	Not Found	Not Found	Not Found	Not Found	Not Found	Not Found
High	Master Protein	IP_261807	TX=9606 OS=Human GN=NARF TA=ENST00000577432,XM_006722278.3,ENST00000581202 PA=IP_261807	0.009	1.566	75	1	1	1	44	4.6	5.72	0	1	0																						Not Found	Not Found	Not Found	Not Found	Not Found	Not Found	Not Found	High	Not Found	Not Found	Not Found	Not Found	Not Found
High	Master Protein	IP_602798	TX=9606 OS=Human GN=RP11-509M23.1 TA=ENST00000425840 PA=IP_602798	0	4.601	37	2	18	1	92	10.2	6.77	30.87	2	0																						High	Not Found	Not Found	Not Found	High	Not Found	Not Found	High	Not Found	Not Found	Not Found	Not Found	Not Found
High	Master Protein	IP_734708	TX=9606 OS=Human GN=RP11-24M17.3 TA=ENST00000567565 PA=IP_734708	0	5.279	38	1	2	1	71	7.8	6.49	6.33	1	0																						Not Found	High	Not Found	High	Not Found	Not Found	Not Found	Not Found	Not Found	Not Found	Not Found	Not Found	Not Found
High	Master Protein	IP_279923	TX=9606 OS=Human GN=DUXA TA=NM_001012729.1 PA=IP_279923	0.004	2.241	26	1	3	1	39	4.1	7.85	4.49	1	0																						Not Found	Not Found	High	High	Not Found	High	Not Found	Not Found	Not Found	Not Found	Not Found	Not Found	Not Found
High	Master Protein	IP_745562	TX=9606 OS=Human GN=RP11-404P21.9 TA=ENST00000555221 PA=IP_745562	0.002	2.945	20	1	1	1	79	9.6	9.04	0	1	0																						Not Found	Not Found	Not Found	High	Not Found	Not Found	Not Found	Not Found	Not Found	Not Found	Not Found	Not Found	Not Found
High	Master Protein	IP_691723	TX=9606 OS=Human GN=CTC-398G3.2 TA=ENST00000463278 PA=IP_691723	0	10.067	44	2	23	1	75	7.9	6.49	41.68	2	0																						Not Found	Not Found	Not Found	Not Found	Not Found	Not Found	Not Found	Not Found	Not Found	Not Found	High	Not Found	Not Found
High	Master Protein	IP_612631	TX=9606 OS=Human GN=RP11-553P9.1 TA=ENST00000509116 PA=IP_612631	0.001	3.681	12	2	12	1	255	27.2	6.27	28.36	2	0																						Not Found	Not Found	Not Found	Not Found	Not Found	Not Found	Not Found	Not Found	Not Found	Not Found	Not Found	High	Not Found
Medium	Master Protein	IP_2355757	TX=9606 OS=Human GN=LOC105374608 TA=XR_925672.2,XR_925673.2 PA=IP_2355757	0.013	1.46	25	1	1	1	99	10.8	11.58	0	1	0																						Not Found	Not Found	Not Found	Not Found	Not Found	Not Found	High	Not Found	Not Found	Not Found	Not Found	Not Found	Not Found
High	Master Protein	IP_613981	TX=9606 OS=Human GN=RP11-402J6.3 TA=ENST00000321285 PA=IP_613981	0	8.256	30	2	12	1	64	7.2	11.74	30.21	2	0																						Not Found	Not Found	High	Not Found	Not Found	Not Found	Not Found	Not Found	Not Found	Not Found	Not Found	Not Found	Not Found
Medium	Master Protein	IP_2344072	TX=9606 OS=Human GN=LOC105377979 TA=XR_001744323.1,XR_001744324.1 PA=IP_2344072	0.021	1.266	9	1	1	1	89	9.9	8.5	1.69	1	0																						Not Found	Not Found	High	Not Found	Not Found	Not Found	Not Found	Not Found	Not Found	Not Found	Not Found	Not Found	Not Found
High	Master Protein	IP_262077	TX=9606 OS=Human GN=LOC101928418,AC005358.3 TA=ENST00000445508,NR_104605.1 PA=IP_262077	0.002	2.885	39	1	1	1	44	5	6.76	0	1	0																						Not Found	Not Found	Not Found	High	Not Found	Not Found	Not Found	Not Found	Not Found	Not Found	Not Found	Not Found	Not Found
Medium	Master Protein	IP_745022	TX=9606 OS=Human GN=SKOR1 TA=ENST00000554054,ENST00000554240,XM_017022173.1,ENST00000380035 PA=IP_745022	0.019	1.311	10	1	1	1	201	21.2	12.28	2.1	1	0																						Not Found	Not Found	High	Not Found	Not Found	Not Found	Not Found	Not Found	Not Found	Not Found	Not Found	Not Found	Not Found
Medium	Master Protein	IP_076388	TX=9606 OS=Human GN=MDM4 TA=ENST00000463049,ENST00000616250,ENST00000367182,NM_001204171.1,ENST00000391947,ENST00000454264,NM_001278516.1,NM_001278517.1,NM_001204172.1,ENST00000367183,ENST00000612738,NM_001278518.1,NM_001278519.1,NM_002393.4,ENST00000614459 PA=IP_076388	0.011	1.508	18	1	1	1	73	8	8.62	0	1	0																						Not Found	Not Found	Not Found	Not Found	High	Not Found	Not Found	Not Found	Not Found	Not Found	Not Found	Not Found	Not Found
[truncated: 3 more columns]

## Sheet: Nsp6
Protein FDR Confidence: Combined	Master	Accession	Description	Exp. q-value: Combined	Sum PEP Score	Coverage [%]	# Peptides	# PSMs	# Unique Peptides	# AAs	MW [kDa]	calc. pI	Score Sequest HT: Sequest HT	# Peptides (by Search Engine): Sequest HT	# Razor Peptides	Abundance Ratio: (Sample) / (Control)	Abundance Ratio Adj. P-Value: (Sample) / (Control)	Abundance Ratio Variability [%]: (Sample) / (Control)	Abundances (Grouped): Control	Abundances (Grouped): Sample	Abundances (Grouped) CV [%]: Control	Abundances (Grouped) CV [%]: Sample	Abundance: F1: Control, EV	Abundance: F2: Control, EV	Abundance: F3: Control, EGFP	Abundance: F4: Control, EGFP	Abundance: F5: Control, EGFP	Abundance: F6: Control, EV	Abundance: F7: Control, EV	Abundance: F8: Control, EGFP	Abundance: F9: Control, EV	Abundance: F10: Control, EV	Abundance: F11: Control, EV	Abundance: F80: Sample, nsp6	Abundance: F81: Sample, nsp6	Abundance: F82: Sample, nsp6	Found in Sample: [S1] F1: Control, EV	Found in Sample: [S2] F2: Control, EV	Found in Sample: [S3] F3: Control, EGFP	Found in Sample: [S4] F4: Control, EGFP	Found in Sample: [S5] F5: Control, EGFP	Found in Sample: [S6] F6: Control, EV	Found in Sample: [S7] F7: Control, EV	Found in Sample: [S8] F8: Control, EGFP	Found in Sample: [S9] F9: Control, EV	Found in Sample: [S10] F10: Control, EV	Found in Sample: [S11] F11: Control, EV	Found in Sample: [S80] F80: Sample, nsp6	Found in Sample: [S81] F81: Sample, nsp6
High	Master Protein	IP_774693	TX=9606 OS=Human GN=TUBAP2 TA=ENST00000530835 PA=IP_774693	0	34.145	71	5	29	1	75	8.7	4.26	67.51	5	0	100	7.52691e-17			200		1.24												352903		261092	Not Found	Not Found	Not Found	Not Found	Not Found	Not Found	Not Found	Not Found	Not Found	Not Found	Not Found	Peak Found	Not Found
Medium	Master Protein	IP_230046	TX=9606 OS=Human GN=NKX2-1-AS1 TA=NR_103710.1,ENST00000521292 PA=IP_230046	0.01	1.693	16	1	3	1	81	8.6	8.59	0	1	0	100	7.52691e-17			200														112461			Not Found	Peak Found	Peak Found	Peak Found	Peak Found	Peak Found	High	High	Not Found	Not Found	Peak Found	High	Peak Found
Medium	Master Protein	IP_745252	TX=9606 OS=Human GN=MEG8 TA=ENST00000553465 PA=IP_745252	0.016	1.465	11	1	2	1	63	6.8	10.02	4.46	1	0	8.32	0.000206376	60.54	20.4	179.6	52.53	10.79	170100	638993	414622	602864	533991	457751	214244	380676	568148	114785	483231	3.71689e+06	2.72525e+06	2958336	Peak Found	Peak Found	Peak Found	Peak Found	Peak Found	Peak Found	Peak Found	Peak Found	Peak Found	Peak Found	Peak Found	High	High
High	Master Protein	IP_581419	TX=9606 OS=Human GN=RP11-10F11.4 TA=ENST00000634439 PA=IP_581419	0.003	2.481	13	1	1	1	64	7.2	10.04	2.85	1	0	4.595	0.09255	64.66	35.7	164.3	60.54				64251.1	374638	136977									361169	Not Found	Not Found	Peak Found	High	Peak Found	Not Found	Not Found	Not Found	Not Found	Not Found	Not Found	Not Found	Not Found
High	Master Protein	IP_774695	TX=9606 OS=Human GN=TUBAP2 TA=ENST00000530835 PA=IP_774695	0	57.624	16	6	60	3	374	41	5.82	123.63	6	0	1.711	0.851066	55.68	134.8	65.2	74.97	119.87	52226.1	828397	517162	4.75197e+06	374353	437065		2.94086e+06	1.04498e+06	348192	570378	464909	3.16478e+06	376475	High	Peak Found	Peak Found	High	High	High	Not Found	High	High	High	Peak Found	High	High
High	Master Protein	IP_665452	TX=9606 OS=Human GN=UBE2D3P1 TA=ENST00000436669 PA=IP_665452	0	6.994	12	2	6	2	147	16.9	8.6	12.63	2	0	1.6	0.862582	93.27	88.1	111.9	29.66	18.18	2.18694e+06	2.65021e+06	3.6464e+06	5.67804e+06	3.49329e+06	2.37856e+06	1.20898e+06	2.8066e+06	4.20537e+06	1.46162e+06	2.92571e+06	5.30653e+06	5.16678e+06	3.12222e+06	Peak Found	High	Peak Found	Peak Found	Peak Found	Peak Found	Peak Found	Peak Found	High	Peak Found	Peak Found	High	High
High	Master Protein	IP_724315	TX=9606 OS=Human GN=HMGN2P3 TA=ENST00000433603 PA=IP_724315	0	100.79	51	8	108	1	90	9.4	9.99	227	8	7	1.44	0.928577	88.18	72.1	127.9	30.27	19.27	4.73537e+07	6.24377e+07	5.10542e+07	1.59478e+08	1.14236e+08	5.41015e+07	2.54822e+07	8.81266e+07	6.20469e+07	4.06578e+07	8.22758e+07	1.16159e+08	1.33063e+08	1.23657e+08	High	High	High	High	High	High	High	High	High	Peak Found	High	High	High
High	Master Protein	IP_676326	TX=9606 OS=Human GN=DNM3 TA=ENST00000520906 PA=IP_676326	0.003	2.44	23	1	14	1	40	4.6	7.08	32.86	1	0	1.341	0.961918	30.85	85.4	114.6	39.37	1.71	2.15148e+06	4.01227e+06	6.04108e+06	7.32139e+06	5.75956e+06	2.93269e+06	2.92718e+06	4.94705e+06	4496849	1.6595e+06	5.98647e+06	6.55184e+06	5557045	4.92873e+06	High	High	High	High	High	High	High	High	High	High	High	High	High
Medium	Master Protein	IP_103496	TX=9606 OS=Human GN=LTF TA=NM_002343.5,ENST00000417439,ENST00000231751,NM_001321122.1,ENST00000443496,ENST00000426532,NM_001199149.1,NM_001321121.1 PA=IP_103496	0.016	1.491	28	1	2	1	53	5.9	12	0	1	0	1.328	0.961918	77.61	85.9	114.1	68.47		371324	422540	479082	878133	1.32694e+06	853024	628640	1.3909e+06	1.1523e+06	1537139	1.56514e+06		1.47027e+06		Peak Found	Peak Found	Peak Found	Peak Found	High	Peak Found	Peak Found	Peak Found	Peak Found	Peak Found	Peak Found	Not Found	High
Medium	Master Protein	IP_2356121	TX=9606 OS=Human GN=TIMD4 TA=XM_017010021.1 PA=IP_2356121	0.014	1.545	41	1	3	1	29	3.3	5.1	0	1	0	1.327	0.965652	47.07	79.3	120.7	59.37	11.96	66451.1	78794	89214.9	278526	347112	86586.2	81361.5	158855	123552	142650	304096	259805	169864	171672	Peak Found	Peak Found	Peak Found	Peak Found	Peak Found	Peak Found	Peak Found	Peak Found	Peak Found	Peak Found	High	Peak Found	High
High	Master Protein	IP_674332	TX=9606 OS=Human GN=C1orf35 TA=ENST00000465199 PA=IP_674332	0	18.523	29	3	12	3	187	19.1	11.55	14.8	3	0	1.321	0.964764	61.26	76.5	123.5	46.12	3.06	252279	356737	428131	593235	388484	199170	124962	177342	487638	64715	92106	564616	441845	398264	Peak Found	High	High	High	Peak Found	Peak Found	Peak Found	High	High	Peak Found	Peak Found	High	Peak Found
Medium	Master Protein	IP_738445	TX=9606 OS=Human GN=SPATA31E3P TA=ENST00000613133 PA=IP_738445	0.02	1.413	3	1	2	1	277	30.2	7.94	3.92	1	0	1.176	0.996259	69.72	75.9	124.1	33.52	47.35	195482	271883	328255	620402	586016	289032	186202	513482	491592	344603	388534	803431	239756	592753	Peak Found	Peak Found	Peak Found	Peak Found	Peak Found	High	Peak Found	Peak Found	Peak Found	Peak Found	Peak Found	High	Peak Found
Medium	Master Protein	IP_729791	TX=9606 OS=Human GN=MT1X TA=ENST00000568370,ENST00000562939 PA=IP_729791	0.011	1.632	19	1	1	1	36	4	5.02	1.69	1	0	1.138	0.985982	95.76	95.5	104.5	73.25	73.79			35688.9	170457			96466.2	204506	62108	83010.5		80182.9	212289		Not Found	Not Found	Peak Found	Peak Found	Not Found	Not Found	Peak Found	High	Peak Found	Peak Found	Not Found	Peak Found	Peak Found
High	Master Protein	IP_756980	TX=9606 OS=Human GN=ARGLU1 TA=ENST00000360629,ENST00000375926 PA=IP_756980	0	8.689	62	3	30	1	50	5.9	8.21	53.84	3	0	0.994	0.961918	47.62	100.3	99.7	40.8		88347		193381	223956	116502	103533		94724.6	161388		143729		145899		High	Not Found	High	Peak Found	Peak Found	Peak Found	Not Found	High	Peak Found	Not Found	High	High	Peak Found
Medium	Master Protein	IP_2380676	TX=9606 OS=Human GN=LOC105373460 TA=XR_939783.2 PA=IP_2380676	0.013	1.568	9	1	13	1	76	8.7	6.52	26.46	1	0	0.99	0.944292	41.5	104.3	95.7	38.62	13.32	11378269	13757891	14054687	24741962	22519388	13834143	9795234	13367853	19620510	7.19978e+06	15141531	19194044	16574256	17738494	High	High	High	Peak Found	High	High	High	High	High	High	High	High	High
High	Master Protein	IP_285613	TX=9606 OS=Human GN=ZMYND8 TA=ENST00000262975,ENST00000352431,XM_006723763.1,XM_017027767.1,XM_011528753.1,XM_017027766.1,XM_011528752.1,XM_017027760.1,ENST00000311275,XM_017027764.1,XM_017027765.1,XM_011528751.1,NM_001281777.2,XM_017027761.1,ENST00000372023,NM_001281783.2,ENST00000396281,NM_012408.5,XM_017027768.1,XM_017027769.1,NM_001281771.2,XM_006723762.3,NM_001281781.2,ENST00000471951,XM_017…	0.009	1.845	23	1	4	1	39	4.4	8.25	1.77	1	0	0.985	0.961918	54.87	114.3	85.7	34.6	52.85	205912	407201	408244	959340	458242	268869	138042	192226	378205	152315	157809	296388	625401	258974	Peak Found	Peak Found	Peak Found	High	Peak Found	Peak Found	Peak Found	High	High	Peak Found	Peak Found	High	Peak Found
Medium	Master Protein	IP_204732	TX=9606 OS=Human GN=DKFZp779M0652 TA=NR_027134.1,ENST00000378779 PA=IP_204732	0.011	1.641	9	1	4	1	79	7.8	7.25	7.07	1	0	0.967	0.939233	39.84	100.9	99.1	43.42	19.14	447500	870804	577507	2.03736e+06	1.34123e+06	838709	483824	832563	754001	238031	832860	875737	1.0618e+06	743849	Peak Found	High	Peak Found	Peak Found	Peak Found	Peak Found	Peak Found	Peak Found	Peak Found	Peak Found	High	High	High
High	Master Protein	IP_168756	TX=9606 OS=Human GN=LOC729732 TA=NR_047662.2 PA=IP_168756	0.003	2.53	3	1	3	1	266	27.8	11.69	5.64	1	0	0.925	0.935795	75.3	92.4	107.6	55.4	58.57	408935	468830	425506	579720	388440	475842	371292	264085	971601	523498	770236	1.10265e+06	231308	857645	High	Peak Found	Peak Found	High	Peak Found	Peak Found	Peak Found	Peak Found	Peak Found	Peak Found	Peak Found	Peak Found	High
High	Master Protein	IP_258426	TX=9606 OS=Human GN=DHX40 TA=XM_011525254.2,XM_017025081.1,XM_017025080.1,ENST00000577549,NM_001166301.1,XM_011525253.2,XM_006722083.2,ENST00000251241,NM_024612.4,XM_017025083.1,XM_017025082.1 PA=IP_258426	0.006	2.062	11	1	2	1	72	7.9	10.96	0	1	0	0.89	0.920632	15.24	105.8	94.2	23.42		259463	299331	504061	932383	556375	200230	108814	237047	494134	225070	288257		353341		Peak Found	Peak Found	Peak Found	Peak Found	Peak Found	Peak Found	High	High	Peak Found	Peak Found	Peak Found	Not Found	Peak Found
Medium	Master Protein	IP_558277	TX=9606 OS=Human GN=FLNA TA=ENST00000490936 PA=IP_558277	0.011	1.625	19	1	3	1	48	5	9.54	4.31	1	0	0.834	0.823608	27.28	109	91	33.41		1.09138e+06	1.20966e+06	1.57833e+06	2.75828e+06	1.99893e+06	1.2074e+06	472164	1.18447e+06	2.17308e+06	1064992	1.44981e+06		1.32486e+06		Peak Found	Peak Found	High	Peak Found	High	Peak Found	Peak Found	Peak Found	High	Peak Found	Peak Found	Not Found	Peak Found
High	Master Protein	IP_572435	TX=9606 OS=Human GN=HSPA8P11 TA=ENST00000508840 PA=IP_572435	0	14.189	22	2	21	1	102	10.9	4.7	44.12	2	0	0.828	0.881001	32.54	109.4	90.6	54.79		198625	141854	822270	1.4826e+06	1.33379e+06	173703	146368	682568	310405	74222.5	703966		355404		Peak Found	Peak Found	Peak Found	High	High	Peak Found	Peak Found	High	Peak Found	Peak Found	Peak Found	High	Peak Found
Medium	Master Protein	IP_628930	TX=9606 OS=Human GN=RBM6 TA=ENST00000438912 PA=IP_628930	0.012	1.612	5	1	4	1	140	16	9.91	0	1	0	0.819	0.877088	26.92	108.7	91.3	34.35	23.22	265620	490764	482856		537361	283164	292711	476400	709236	330807	605838	663946	524860	304863	Peak Found	Peak Found	Peak Found	Not Found	High	Peak Found	Peak Found	Peak Found	Peak Found	Peak Found	Peak Found	High	High
High	Master Protein	IP_271067	TX=9606 OS=Human GN=STX10 TA=NM_001271609.1,NM_003765.2,NM_001271610.1,NM_001271611.1,XM_011528397.2,ENST00000591197 PA=IP_271067	0.003	2.496	38	1	1	1	29	3.1	6.52	1.71	1	0	0.777	0.861348	14.39	112.5	87.5	28.53		213220	131748	741147	794200	486065	203984	163913	394191	362773		161158		278348		Peak Found	Peak Found	Peak Found	Peak Found	Peak Found	Peak Found	Peak Found	Peak Found	Peak Found	Not Found	High	Not Found	Peak Found
High	Master Protein	IP_121601	TX=9606 OS=Human GN=SPATA5 TA=NM_145207.2,ENST00000274008 PA=IP_121601	0.002	2.622	40	1	1	1	40	4.5	5.02	2.08	1	0	0.739	0.772728	23.32	115	85	46.5			195748	146248	250984	235863	59614	96617	173913	70738.8		92718.9		101728		Not Found	Peak Found	Peak Found	High	Peak Found	Peak Found	Peak Found	Peak Found	Peak Found	Not Found	Peak Found	Not Found	Peak Found
Medium	Master Protein	IP_144780	TX=9606 OS=Human GN=TRAPPC3L TA=ENST00000368602,ENST00000437098,ENST00000356128,NM_001139444.2 PA=IP_144780	0.022	1.362	25	1	1	1	59	6.7	10.3	0	1	0	0.701	0.750301	13.96	117.6	82.4	35.31		337483	433068	814196	1.07154e+06	586358	345992	403520	750551	456256	234635	444088		398307		High	Peak Found	Peak Found	Peak Found	Peak Found	Peak Found	Peak Found	Peak Found	Peak Found	Peak Found	Peak Found	Not Found	Peak Found
Medium	Master Protein	IP_2345055	TX=9606 OS=Human GN=LOC105378113 TA=XR_943231.2 PA=IP_2345055	0.014	1.527	5	1	5	1	129	14.4	9.94	5.08	1	0	0.696	0.632778	16.12	117.9	82.1	36.34		508738	812289	916280	1.76619e+06	1.14678e+06	858897	344733	1.1729e+06	1.07276e+06	299757	513711		650019		Peak Found	High	High	High	Peak Found	Peak Found	Peak Found	Peak Found	Peak Found	Peak Found	High	Not Found	High
Medium	Master Protein	IP_593377	TX=9606 OS=Human GN=FRMD1 TA=XM_011536146.2,XM_017011318.1,ENST00000358587 PA=IP_593377	0.011	1.643	16	1	1	1	159	15.9	8.28	0	1	0	0.689	0.763055	7.1	118.4	81.6	24.02		215074	268791	555798	874447	331261		180539	344794		185327	286698		256426		Peak Found	Peak Found	High	Peak Found	Peak Found	Not Found	Peak Found	Peak Found	Not Found	Peak Found	Peak Found	Not Found	Peak Found
High	Master Protein	IP_595403	TX=9606 OS=Human GN=RPL5P20 TA=ENST00000403848 PA=IP_595403	0	6.026	28	2	4	1	87	9.9	7.28	2.56	2	0	0.641	0.596089	17.03	121.8	78.2	37.05		512651	565836	1.18818e+06	1.50176e+06	960890	732318	459986	534615	929915	638884	827943		623598		High	Peak Found	Peak Found	Peak Found	Peak Found	Peak Found	Peak Found	Peak Found	Peak Found	Peak Found	High	Not Found	High
Medium	Master Protein	IP_634091	TX=9606 OS=Human GN=NISCH TA=ENST00000488157 PA=IP_634091	0.013	1.576	23	1	3	1	30	3.2	12	3.82	1	0	0.636	0.607146	17.6	126	74	31.03	23.69	541469	698488	691652	1.37984e+06	986848	572577	424640	1.06265e+06	900146	320305	806206	545164	717987	470236	Peak Found	Peak Found	Peak Found	Peak Found	Peak Found	Peak Found	Peak Found	Peak Found	High	Peak Found	Peak Found	High	High
High	Master Protein	IP_250961	TX=9606 OS=Human GN=SENP3-EIF4A1,SENP3 TA=NM_015670.5,ENST00000614237,ENST00000619785,NR_037926.1,ENST00000321337,ENST00000429205 PA=IP_250961	0.002	2.927	52	1	4	1	31	3.5	9.32	4.26	1	0	0.596	0.452234	5.44	125.4	74.6	31.43		580719	927938	1.70605e+06	1.64275e+06	1.44614e+06	669539	792986	1.72412e+06	1.18863e+06	665504	874483		740099		Peak Found	Peak Found	Peak Found	Peak Found	High	High	High	Peak Found	Peak Found	Peak Found	High	Not Found	Peak Found
High	Master Protein	IP_191530	TX=9606 OS=Human GN=PIDD1 TA=XM_005253008.5 PA=IP_191530	0	17.722	23	4	21	4	284	28.2	9.67	34.77	4	0	0.545	0.335238	18.4	127.4	72.6	49.47	35.26	844673	1.11175e+06	1.84425e+06	1.57695e+06	1.2912e+06	744638	1.04263e+06	998087	2.06805e+06	429074	892547	1.0058e+06	754901	347115	High	High	High	High	High	High	Peak Found	High	High	High	High	High	High
High	Master Protein	IP_708606	TX=9606 OS=Human GN=RP11-1072C15.6 TA=ENST00000623480 PA=IP_708606	0.007	2.021	26	1	6	1	62	6.9	8.16	0	1	0	0.533	0.389459	23.44	130.5	69.5	70.79		587488	553407	680700	1.28768e+06	834414	544877	776209	410334	1.55161e+06	925968	2.10755e+06		602693		Peak Found	High	High	High	High	Peak Found	High	Peak Found	Peak Found	Peak Found	Peak Found	Not Found	Peak Found
Medium	Master Protein	IP_671071	TX=9606 OS=Human GN=LOC101929023,RP4-655J12.4 TA=ENST00000434879,NR_125973.1 PA=IP_671071	0.014	1.529	22	1	1	1	67	7.3	8.94	0	1	0	0.471	0.382378	7.42	135.9	64.1	47.33		285506	153485	396693	633334	327501	123067	58971.1	264438	593437	156004	192426		124178		Peak Found	Peak Found	Peak Found	High	Peak Found	Peak Found	Peak Found	Peak Found	Peak Found	Peak Found	Peak Found	Not Found	Peak Found
Medium	Master Protein	IP_2300562	TX=9606 OS=Human GN=LOC105370060 TA=XR_001749386.1,XR_945506.2,XR_945504.2,XR_001749387.1,XR_001749385.1 PA=IP_2300562	0.02	1.378	32	1	1	1	44	4.9	7.34	2.16	1	0	0.338	0.104308	10.66	149.4	50.6	102.44		656716		723066	414353	195465	184479	184821	224374	728376	1.40576e+06	999961		172125		Peak Found	Not Found	Peak Found	Peak Found	Peak Found	Peak Found	Peak Found	Peak Found	Peak Found	Peak Found	High	Not Found	Peak Found
High	Master Protein	IP_197940	TX=9606 OS=Human GN=DRAP1 TA=NM_006442.3,ENST00000527119,ENST00000312515,ENST00000532933 PA=IP_197940	0.007	1.912	12	1	1	1	114	12.6	12.06	2.1	1	0	0.274	0.0552457	5.67	168.3	31.7	61.91	88.01	315499	504456	510390	889530	847287	285744	562243	528197	910144	71152.8	530061	127835	452554	100064	Peak Found	Peak Found	Peak Found	Peak Found	Peak Found	Peak Found	High	Peak Found	Peak Found	Peak Found	Peak Found	Peak Found	Peak Found
Medium	Master Protein	IP_715224	TX=9606 OS=Human GN=OSBPL7 TA=ENST00000613735 PA=IP_715224	0.014	1.551	10	1	1	1	90	9.4	9.5	1.76	1	0	0.207	0.00188051	7.74	161.3	38.7	42.69	128.51	562464	1.65478e+06	2.07051e+06	3.01565e+06	2.37759e+06	1.28427e+06	1.1008e+06	1.2826e+06			1.15981e+06		1.71405e+06	71644.1	Peak Found	Peak Found	High	Peak Found	Peak Found	Peak Found	Peak Found	Peak Found	Not Found	Not Found	Peak Found	Not Found	Peak Found
High	Master Protein	IP_557348	TX=9606 OS=Human GN=HNRNPA1P28 TA=ENST00000424481 PA=IP_557348	0	29.914	43	4	10	1	77	9.4	9.44	24.61	4	0	0.127	0.000563632	0.67	177.5	22.5	54.21		232404	1.0504e+06	1.22507e+06	1.17931e+06					610066	175901			71650.4		Peak Found	High	High	High	Not Found	Not Found	Not Found	Not Found	Peak Found	Peak Found	Not Found	Not Found	Peak Found
High	Master Protein	IP_671815	TX=9606 OS=Human GN=RP11-430L17.1 TA=ENST00000445689 PA=IP_671815	0.002	3.073	21	1	1	1	126	14.6	9.07	0	1	0	0.099	3.39254e-06	1.01	179.8	20.2	45.11	100.58	1.38969e+06	755253	2.09473e+06	2.78132e+06	1.91401e+06	316894	356788	1.57315e+06	872018			65737.6	324086		Peak Found	Peak Found	Peak Found	Peak Found	High	Peak Found	Peak Found	Peak Found	Peak Found	Not Found	Not Found	Peak Found	Peak Found
High	Master Protein	IP_2392887	TX=9606 OS=Human GN=LOC105378753 TA=XR_947413.2,XR_947408.2,XR_947409.2 PA=IP_2392887	0.004	2.273	11	1	1	1	159	16.9	11.9	0	1	0	0.01	7.52691e-17		200		12.08											129458	209792				Not Found	Not Found	Not Found	Not Found	Not Found	Not Found	Not Found	Not Found	Not Found	High	Peak Found	Not Found	Not Found
Medium	Master Protein	IP_659614	TX=9606 OS=Human GN=ANKRD20A11P TA=ENST00000442192 PA=IP_659614	0.014	1.549	17	1	1	1	167	19.3	5	0	1	0	0.01	7.52691e-17		200		57.82		128470	169660	402331					34466.8							Peak Found	High	Peak Found	Not Found	Not Found	Not Found	Not Found	Peak Found	Not Found	Not Found	Not Found	Not Found	Not Found
High	Master Protein	IP_788703	TX=9606 OS=Human GN=XRCC6P1 TA=ENST00000420392 PA=IP_788703	0.002	2.87	4	1	1	1	290	33	6.68	2.19	1	0	0.01	7.52691e-17		200		69.67			105874	74709.7	100873											Not Found	High	Peak Found	Peak Found	Not Found	Not Found	Not Found	Not Found	Not Found	Not Found	Not Found	Not Found	Not Found
High	Master Protein	IP_590938	TX=9606 OS=Human GN=HMGB3P18 TA=ENST00000406327 PA=IP_590938	0	9.737	34	4	13	3	74	8.7	9.39	5.86	4	0	0.01	7.52691e-17		200		107.1											2.44649e+06	461415				Not Found	Not Found	Not Found	Not Found	Not Found	Not Found	Not Found	Not Found	Not Found	High	High	Not Found	Not Found
Medium	Master Protein	IP_219869	TX=9606 OS=Human GN=DGKH TA=NM_152910.5,NM_001297429.1,NM_001204504.2,ENST00000498255,ENST00000627777,ENST00000626247,ENST00000337343,ENST00000536612,ENST00000628433,ENST00000261491,NM_178009.4,NM_001204505.2,ENST00000379274,NM_001204506.2 PA=IP_219869	0.012	1.58	41	1	1	1	29	3.5	9.7	0	1	0	0.01	7.52691e-17		200		65.08		283049	340455	312300	456341	306306			158191		362093					Peak Found	Peak Found	High	Peak Found	Peak Found	Not Found	Not Found	Peak Found	Not Found	Peak Found	Not Found	Not Found	Not Found
Medium	Master Protein	IP_659625	TX=9606 OS=Human GN=GXYLT1P2 TA=ENST00000433312 PA=IP_659625	0.016	1.468	14	1	1	1	120	12.5	7.65	0	1	0	0.01	7.52691e-17		200		41.02			107016			182895	63265.4	81589.1	100821							Not Found	Peak Found	Not Found	Not Found	Peak Found	Peak Found	Peak Found	High	Not Found	Not Found	Not Found	Not Found	Not Found
High	Master Protein	IP_557274	TX=9606 OS=Human GN=HSPA8P1 TA=ENST00000425843 PA=IP_557274	0	20.214	44	2	8	1	54	6.5	7.5	15.28	2	0																						Not Found	Not Found	Not Found	Not Found	High	Not Found	Not Found	Not Found	Not Found	Not Found	Not Found	Not Found	High
High	Master Protein	IP_691723	TX=9606 OS=Human GN=CTC-398G3.2 TA=ENST00000463278 PA=IP_691723	0	10.882	44	2	25	1	75	7.9	6.49	44.58	2	0																						Not Found	Not Found	Not Found	Not Found	Not Found	Not Found	Not Found	Not Found	Not Found	Not Found	High	Not Found	Not Found
High	Master Protein	IP_613981	TX=9606 OS=Human GN=RP11-402J6.3 TA=ENST00000321285 PA=IP_613981	0	8.704	30	2	13	1	64	7.2	11.74	32.38	2	0																						Not Found	Not Found	High	Not Found	Not Found	Not Found	Not Found	Not Found	Not Found	Not Found	Not Found	Not Found	Not Found
Medium	Master Protein	IP_2355757	TX=9606 OS=Human GN=LOC105374608 TA=XR_925672.2,XR_925673.2 PA=IP_2355757	0.011	1.635	25	1	1	1	99	10.8	11.58	0	1	0																						Not Found	Not Found	Not Found	Not Found	Not Found	Not Found	High	Not Found	Not Found	Not Found	Not Found	Not Found	Not Found
High	Master Protein	IP_557390	TX=9606 OS=Human GN=RP5-878I13.1 TA=ENST00000619615 PA=IP_557390	0	6.586	19	2	15	1	109	12.2	6.76	31.69	2	0																						Not Found	Not Found	Not Found	Not Found	Not Found	Not Found	Not Found	Not Found	Not Found	Not Found	Not Found	High	Not Found
High	Master Protein	IP_247038	TX=9606 OS=Human GN=CDH13 TA=ENST00000566620,NM_001220488.1,NM_001220490.1,NM_001257.4,ENST00000428848,XM_011522804.2,ENST00000539548,ENST00000622885,ENST00000268613,ENST00000567109,NM_001220489.1 PA=IP_247038	0.009	1.736	33	1	1	1	58	6.7	9.44	0	1	0																						Peak Found	Peak Found	Peak Found	Peak Found	Peak Found	Peak Found	Peak Found	Not Found	Peak Found	Peak Found	High	Not Found	Peak Found
High	Master Protein	IP_602798	TX=9606 OS=Human GN=RP11-509M23.1 TA=ENST00000425840 PA=IP_602798	0.001	4.955	37	2	17	1	92	10.2	6.77	28.31	2	0																						High	Not Found	Not Found	Not Found	High	Not Found	Not Found	High	Not Found	Not Found	Not Found	Not Found	Not Found
High	Master Protein	IP_079312	TX=9606 OS=Human GN=EDARADD,ENO1P1 TA=ENST00000366587,NM_080738.3,NM_145861.2,ENST00000359362 PA=IP_079312	0	19.546	12	4	17	1	388	42.3	5.92	29.91	4	0																						High	Not Found	Not Found	Not Found	Not Found	Not Found	Not Found	Not Found	Peak Found	Peak Found	Peak Found	Not Found	Not Found
Medium	Master Protein	IP_076388	TX=9606 OS=Human GN=MDM4 TA=ENST00000463049,ENST00000616250,ENST00000367182,NM_001204171.1,ENST00000391947,ENST00000454264,NM_001278516.1,NM_001278517.1,NM_001204172.1,ENST00000367183,ENST00000612738,NM_001278518.1,NM_001278519.1,NM_002393.4,ENST00000614459 PA=IP_076388	0.011	1.657	18	1	1	1	73	8	8.62	0	1	0																						Not Found	Not Found	Not Found	Not Found	High	Not Found	Not Found	Not Found	Not Found	Not Found	Not Found	Not Found	Not Found
Medium	Master Protein	IP_198264	TX=9606 OS=Human GN=SYT12 TA=NM_001318775.1,XM_017018547.1,XM_017018548.1,XM_011545347.1,XM_011545346.3,NM_001318773.1,ENST00000393946,XM_006718737.4,XM_024448766.1,NM_177963.3,NM_001177880.1 PA=IP_198264	0.023	1.344	35	1	1	1	98	10.5	7.18	0	1	0																						Not Found	High	Not Found	Not Found	Not Found	Not Found	Not Found	Not Found	Not Found	Not Found	Not Found	Not Found	Not Found
High	Master Protein	IP_745562	TX=9606 OS=Human GN=RP11-404P21.9 TA=ENST00000555221 PA=IP_745562	0.002	2.996	20	1	1	1	79	9.6	9.04	0	1	0																						Not Found	Not Found	Not Found	High	Not Found	Not Found	Not Found	Not Found	Not Found	Not Found	Not Found	Not Found	Not Found
High	Master Protein	IP_279923	TX=9606 OS=Human GN=DUXA TA=NM_001012729.1 PA=IP_279923	0.003	2.441	26	1	3	1	39	4.1	7.85	4.49	1	0																						Not Found	Not Found	High	High	Not Found	High	Not Found	Not Found	Not Found	Not Found	Not Found	Not Found	Not Found
High	Master Protein	IP_262077	TX=9606 OS=Human GN=LOC101928418,AC005358.3 TA=ENST00000445508,NR_104605.1 PA=IP_262077	0.002	3.008	39	1	1	1	44	5	6.76	0	1	0																						Not Found	Not Found	Not Found	High	Not Found	Not Found	Not Found	Not Found	Not Found	Not Found	Not Found	Not Found	Not Found
High	Master Protein	IP_261807	TX=9606 OS=Human GN=NARF TA=ENST00000577432,XM_006722278.3,ENST00000581202 PA=IP_261807	0.009	1.862	75	1	1	1	44	4.6	5.72	0	1	0																						Not Found	Not Found	Not Found	Not Found	Not Found	Not Found	Not Found	High	Not Found	Not Found	Not Found	Not Found	Not Found
High	Master Protein	IP_734708	TX=9606 OS=Human GN=RP11-24M17.3 TA=ENST00000567565 PA=IP_734708	0	5.735	38	1	2	1	71	7.8	6.49	6.33	1	0																						Not Found	High	Not Found	High	Not Found	Not Found	Not Found	Not Found	Not Found	Not Found	Not Found	Not Found	Not Found
[truncated: 3 more columns]

## Sheet: Nsp7
Protein FDR Confidence: Combined	Master	Accession	Description	Exp. q-value: Combined	Sum PEP Score	Coverage [%]	# Peptides	# PSMs	# Unique Peptides	# AAs	MW [kDa]	calc. pI	Score Sequest HT: Sequest HT	# Peptides (by Search Engine): Sequest HT	# Razor Peptides	Abundance Ratio: (Sample) / (Control)	Abundance Ratio Adj. P-Value: (Sample) / (Control)	Abundance Ratio Variability [%]: (Sample) / (Control)	Abundances (Grouped): Control	Abundances (Grouped): Sample	Abundances (Grouped) CV [%]: Control	Abundances (Grouped) CV [%]: Sample	Abundance: F1: Control, EV	Abundance: F2: Control, EV	Abundance: F3: Control, EGFP	Abundance: F4: Control, EGFP	Abundance: F5: Control, EGFP	Abundance: F6: Control, EV	Abundance: F7: Control, EV	Abundance: F8: Control, EGFP	Abundance: F9: Control, EV	Abundance: F10: Control, EV	Abundance: F11: Control, EV	Abundance: F24: Sample, nsp7	Abundance: F25: Sample, nsp7	Abundance: F26: Sample, nsp7	Found in Sample: [S1] F1: Control, EV	Found in Sample: [S2] F2: Control, EV	Found in Sample: [S3] F3: Control, EGFP	Found in Sample: [S4] F4: Control, EGFP	Found in Sample: [S5] F5: Control, EGFP	Found in Sample: [S6] F6: Control, EV	Found in Sample: [S7] F7: Control, EV	Found in Sample: [S8] F8: Control, EGFP	Found in Sample: [S9] F9: Control, EV	Found in Sample: [S10] F10: Control, EV	Found in Sample: [S11] F11: Control, EV	Found in Sample: [S24] F24: Sample, nsp7	Found in Sample: [S25] F25: Sample, nsp7
High	Master Protein	IP_774695	TX=9606 OS=Human GN=TUBAP2 TA=ENST00000530835 PA=IP_774695	0	64.487	18	7	60	3	374	41	5.82	142.57	7	0	2.491	0.00560391	67.59	34.3	165.7	73.11	6.57	52226.1	828397	517162	4.75197e+06	374353	454529		2.99226e+06	1.04498e+06	348192	570378	1.44783e+07	1.57909e+07	1.64177e+07	High	Peak Found	Peak Found	High	High	High	Not Found	High	High	High	Peak Found	Peak Found	High
Medium	Master Protein	IP_659614	TX=9606 OS=Human GN=ANKRD20A11P TA=ENST00000442192 PA=IP_659614	0.011	1.568	17	1	1	1	167	19.3	5	0	1	0	2.245	0.0373014	104.58	101.2	98.8	57.9	101.3	128470	169660	402331					34466.8					299417	2112131	Peak Found	High	Peak Found	Not Found	Not Found	Not Found	Not Found	Peak Found	Not Found	Not Found	Not Found	Not Found	Peak Found
High	Master Protein	IP_572435	TX=9606 OS=Human GN=HSPA8P11 TA=ENST00000508840 PA=IP_572435	0	14.115	22	2	22	1	102	10.9	4.7	53.42	2	0	1.871	0.0376516	44.31	69.7	130.3	55.21	9.17	198625	141854	822270	1.4826e+06	1.33379e+06	173703	146368	682568	310405	74222.5	703966	2.61982e+06	2.98536e+06	2.97368e+06	Peak Found	Peak Found	Peak Found	High	High	Peak Found	Peak Found	High	Peak Found	Peak Found	Peak Found	High	High
High	Master Protein	IP_271067	TX=9606 OS=Human GN=STX10 TA=NM_001271609.1,NM_003765.2,NM_001271610.1,NM_001271611.1,XM_011528397.2,ENST00000591197 PA=IP_271067	0.003	2.353	38	1	1	1	29	3.1	6.52	1.71	1	0	0.672	0.785541	13.94	116.4	83.6	28.47	8.06	213220	131748	741147	794200	486065	203984	163913	394191	362773		161158	824154	811460	817507	Peak Found	Peak Found	Peak Found	Peak Found	Peak Found	Peak Found	Peak Found	Peak Found	Peak Found	Not Found	High	Peak Found	Peak Found
High	Master Protein	IP_581419	TX=9606 OS=Human GN=RP11-10F11.4 TA=ENST00000634439 PA=IP_581419	0.003	2.328	13	1	1	1	64	7.2	10.04	2.85	1	0	0.611	0.862971	23.81	124.1	75.9	60.24				64251.1	374638	136977									199851	Not Found	Not Found	Peak Found	High	Peak Found	Not Found	Not Found	Not Found	Not Found	Not Found	Not Found	Not Found	Not Found
Medium	Master Protein	IP_671071	TX=9606 OS=Human GN=LOC101929023,RP4-655J12.4 TA=ENST00000434879,NR_125973.1 PA=IP_671071	0.017	1.369	22	1	1	1	67	7.3	8.94	0	1	0	0.591	0.889074	17.92	124.7	75.3	48.22	34.68	285506	153485	396693	633334	327501	123067	58971.1	264438	593437	156004	192426	333596	501622	785465	Peak Found	Peak Found	Peak Found	High	Peak Found	Peak Found	Peak Found	Peak Found	Peak Found	Peak Found	Peak Found	Peak Found	Peak Found
High	Master Protein	IP_2345055	TX=9606 OS=Human GN=LOC105378113 TA=XR_943231.2 PA=IP_2345055	0.009	1.635	5	1	4	1	129	14.4	9.94	5.08	1	0	0.571	0.889074	10.3	129.4	70.6	37.18	13.18	508738	812289	916280	1.76619e+06	1.14678e+06	858897	344733	1.1729e+06	1.07276e+06	299757	513711	1868496	1.55096e+06	1.6499e+06	Peak Found	High	High	High	Peak Found	Peak Found	Peak Found	Peak Found	Peak Found	Peak Found	High	Peak Found	Peak Found
High	Master Protein	IP_665452	TX=9606 OS=Human GN=UBE2D3P1 TA=ENST00000436669 PA=IP_665452	0	4.883	7	1	4	1	147	16.9	8.6	9.49	1	0	0.487	0.94635	12.95	130.5	69.5	51.3	32.68	383111	458968	1.09775e+06	883320	357830	147957	176891		544623	475329	869921	1.12663e+06	557217	1.16528e+06	Peak Found	High	Peak Found	Peak Found	Peak Found	Peak Found	Peak Found	Not Found	High	Peak Found	Peak Found	High	High
Medium	Master Protein	IP_634091	TX=9606 OS=Human GN=NISCH TA=ENST00000488157 PA=IP_634091	0.022	1.289	23	1	2	1	30	3.2	12	3.5	1	0	0.482	0.959994	10.21	135	65	32.32	8.35	230341	345141	411693	701383	428873	297551	155418	458888	577756	134451	274013	587290	679246	742703	Peak Found	Peak Found	Peak Found	Peak Found	Peak Found	Peak Found	Peak Found	Peak Found	High	Peak Found	Peak Found	High	Peak Found
Medium	Master Protein	IP_715224	TX=9606 OS=Human GN=OSBPL7 TA=ENST00000613735 PA=IP_715224	0.011	1.559	10	1	1	1	90	9.4	9.5	1.76	1	0	0.433	0.96883	8.19	136.6	63.4	45.04	11.12	562464	1.65478e+06	2.07051e+06	3.01565e+06	2.37759e+06	1.28427e+06	1.1008e+06	1.2826e+06	1.03194e+06		1.15981e+06	1.76143e+06	2101484	2.45726e+06	Peak Found	Peak Found	High	Peak Found	Peak Found	Peak Found	Peak Found	Peak Found	Peak Found	Not Found	Peak Found	Peak Found	Peak Found
High	Master Protein	IP_558277	TX=9606 OS=Human GN=FLNA TA=ENST00000490936 PA=IP_558277	0.009	1.674	19	1	4	1	48	5	9.54	6.4	1	0	0.431	0.967777	7.87	139.8	60.2	34.87	5.74	1.09138e+06	1.20966e+06	1.57833e+06	2.75828e+06	1.99893e+06	1.2074e+06	472164	1.18447e+06	2.17308e+06	1064992	1.44981e+06	2189896	2388938	2566221	Peak Found	Peak Found	High	Peak Found	High	Peak Found	Peak Found	Peak Found	High	Peak Found	Peak Found	High	Peak Found
Medium	Master Protein	IP_738445	TX=9606 OS=Human GN=SPATA31E3P TA=ENST00000613133 PA=IP_738445	0.013	1.468	3	1	1	1	277	30.2	7.94	2.15	1	0	0.423	0.993167	7.71	140.5	59.5	37.6	25.54	195482	271883	328255	470232	371422	268835	115578	394098	491592	292513	276832	496357	612096	423678	Peak Found	Peak Found	Peak Found	Peak Found	Peak Found	High	Peak Found	Peak Found	Peak Found	Peak Found	Peak Found	Peak Found	Peak Found
High	Master Protein	IP_230046	TX=9606 OS=Human GN=NKX2-1-AS1 TA=NR_103710.1,ENST00000521292 PA=IP_230046	0.009	1.637	16	1	2	1	81	8.6	8.59	0	1	0	0.411	0.993167	8.89	135.7	64.3	41.67	22.15		203472	237516	312138	236598	146228	114016	180969			103716	278858		231986	Not Found	Peak Found	Peak Found	Peak Found	Peak Found	Peak Found	High	High	Not Found	Not Found	Peak Found	Peak Found	Not Found
Medium	Master Protein	IP_144780	TX=9606 OS=Human GN=TRAPPC3L TA=ENST00000368602,ENST00000437098,ENST00000356128,NM_001139444.2 PA=IP_144780	0.017	1.363	25	1	1	1	59	6.7	10.3	0	1	0	0.411	0.991457	5.61	141.7	58.3	36.11	23.48	337483	433068	814196	1.07154e+06	586358	345992	403520	750551	456256	234635	444088	763882	963508	703888	High	Peak Found	Peak Found	Peak Found	Peak Found	Peak Found	Peak Found	Peak Found	Peak Found	Peak Found	Peak Found	Peak Found	Peak Found
High	Master Protein	IP_595403	TX=9606 OS=Human GN=RPL5P20 TA=ENST00000403848 PA=IP_595403	0	6.071	28	2	6	1	87	9.9	7.28	2.56	2	0	0.406	0.99275	7.53	149.6	50.4	38.36	15.68	512651	565836	1.18818e+06	1.50176e+06	960890	732318	459986	534615	929915	638884	827943	1.06789e+06	1.31076e+06	1.14532e+06	High	Peak Found	Peak Found	Peak Found	Peak Found	Peak Found	Peak Found	Peak Found	Peak Found	Peak Found	High	High	High
Medium	Master Protein	IP_078554	TX=9606 OS=Human GN=IBA57 TA=NM_001310327.1,NM_001010867.3,ENST00000366711,ENST00000484749 PA=IP_078554	0.026	1.267	17	1	1	1	42	4.8	11.6	1.61	1	0	0.404	0.993167	10.46	142.5	57.5	48.31	12.54	549951	859206	905982	1.64927e+06	999480	1.00366e+06	721634	868390	1.12338e+06	830426	1.18154e+06	1.33589e+06	1.67779e+06	1.70851e+06	Peak Found	Peak Found	Peak Found	Peak Found	Peak Found	Peak Found	Peak Found	Peak Found	Peak Found	Peak Found	High	Peak Found	Peak Found
High	Master Protein	IP_671815	TX=9606 OS=Human GN=RP11-430L17.1 TA=ENST00000445689 PA=IP_671815	0.002	3.028	21	1	1	1	126	14.6	9.07	0	1	0	0.387	0.993783	3.19	144.2	55.8	46.18		1.38969e+06	755253	2.09473e+06	2.78132e+06	1.91401e+06	316894	356788	1.57315e+06	872018					1.64575e+06	Peak Found	Peak Found	Peak Found	Peak Found	High	Peak Found	Peak Found	Peak Found	Peak Found	Not Found	Not Found	Not Found	Not Found
High	Master Protein	IP_197940	TX=9606 OS=Human GN=DRAP1 TA=NM_006442.3,ENST00000527119,ENST00000312515,ENST00000532933 PA=IP_197940	0.009	1.669	12	1	1	1	114	12.6	12.06	2.1	1	0	0.386	0.991312	7.32	154.9	45.1	62.74	35.19	315499	504456	510390	889530	847287	285744	562243	528197	910144	71152.8	530061	582038	549818	1.15129e+06	Peak Found	Peak Found	Peak Found	Peak Found	Peak Found	Peak Found	High	Peak Found	Peak Found	Peak Found	Peak Found	Peak Found	Peak Found
Medium	Master Protein	IP_219869	TX=9606 OS=Human GN=DGKH TA=NM_152910.5,NM_001297429.1,NM_001204504.2,ENST00000498255,ENST00000627777,ENST00000626247,ENST00000337343,ENST00000536612,ENST00000628433,ENST00000261491,NM_178009.4,NM_001204505.2,ENST00000379274,NM_001204506.2 PA=IP_219869	0.012	1.534	41	1	1	1	29	3.5	9.7	0	1	0	0.375	0.984125	11.66	145.4	54.6	67.05		283049	340455	312300	456341	306306			158191		362093		243671			Peak Found	Peak Found	High	Peak Found	Peak Found	Not Found	Not Found	Peak Found	Not Found	Peak Found	Not Found	Peak Found	Not Found
High	Master Protein	IP_676326	TX=9606 OS=Human GN=DNM3 TA=ENST00000520906 PA=IP_676326	0.003	2.382	23	1	12	1	40	4.6	7.08	27.96	1	0	0.347	0.967896	5.11	142.5	57.5	41.41	21.6	2.08451e+06	3902992	5922977	7.14037e+06	5.65403e+06	2.87742e+06	2.86064e+06	4843416	4496849	1.53298e+06	5902108	3.798e+06	5.76003e+06	6.0689e+06	High	High	Peak Found	High	High	High	High	High	High	High	High	Peak Found	High
Medium	Master Protein	IP_2380676	TX=9606 OS=Human GN=LOC105373460 TA=XR_939783.2 PA=IP_2380676	0.013	1.518	9	1	11	1	76	8.7	6.52	22.59	1	0	0.346	0.967777	5.19	148.6	51.4	39.81	4.32	11378269	13757891	14054687	24741962	22519388	13834143	9795234	13367853	19620510	7.19978e+06	15141531	20515416	21043182	22511634	High	High	High	Peak Found	High	High	High	High	High	High	High	High	Peak Found
High	Master Protein	IP_285613	TX=9606 OS=Human GN=ZMYND8 TA=ENST00000262975,ENST00000352431,XM_006723763.1,XM_017027767.1,XM_011528753.1,XM_017027766.1,XM_011528752.1,XM_017027760.1,ENST00000311275,XM_017027764.1,XM_017027765.1,XM_011528751.1,NM_001281777.2,XM_017027761.1,ENST00000372023,NM_001281783.2,ENST00000396281,NM_012408.5,XM_017027768.1,XM_017027769.1,NM_001281771.2,XM_006723762.3,NM_001281781.2,ENST00000471951,XM_017…	0.009	1.744	23	1	3	1	39	4.4	8.25	1.77	1	0	0.324	0.934627	6.61	151.1	48.9	45.13		111111	223372	203309	299913	263090	174491	138042	192226	227826				222824		Peak Found	Peak Found	Peak Found	High	Peak Found	Peak Found	Peak Found	High	High	Not Found	Not Found	Not Found	Peak Found
High	Master Protein	IP_628930	TX=9606 OS=Human GN=RBM6 TA=ENST00000438912 PA=IP_628930	0.003	2.406	5	1	4	1	140	16	9.91	0	1	0	0.321	0.928772	4.88	150.1	49.9	37.67	13.25	265620	320536	482856		537361	283164	292711	476400	623655	330807	605838	607648	645241	576829	Peak Found	Peak Found	Peak Found	Not Found	High	Peak Found	Peak Found	Peak Found	Peak Found	Peak Found	Peak Found	High	High
High	Master Protein	IP_191530	TX=9606 OS=Human GN=PIDD1 TA=XM_005253008.5 PA=IP_191530	0	17.567	23	4	21	4	284	28.2	9.67	36.06	4	0	0.304	0.920258	5.99	140.2	59.8	51.01	67.16	844673	955974	1.84425e+06	1.57695e+06	1.2912e+06	744638	1.04263e+06	998087	2.06805e+06	429074	892547	1.86342e+06	288599	2.00841e+06	High	High	High	High	High	High	Peak Found	High	High	High	High	High	Peak Found
High	Master Protein	IP_708606	TX=9606 OS=Human GN=RP11-1072C15.6 TA=ENST00000623480 PA=IP_708606	0.006	1.931	26	1	8	1	62	6.9	8.16	0	1	0	0.26	0.857633	5.4	159.1	40.9	72.11	4.57	587488	553407	680700	1.28768e+06	834414	544877	776209	410334	1.55161e+06	925968	2.10755e+06	905102	970235	1.08952e+06	Peak Found	High	High	High	High	Peak Found	High	Peak Found	Peak Found	Peak Found	Peak Found	Peak Found	High
High	Master Protein	IP_674332	TX=9606 OS=Human GN=C1orf35 TA=ENST00000465199 PA=IP_674332	0	13.289	16	2	8	2	187	19.1	11.55	9.68	2	0	0.253	0.839213	3.47	161.3	38.7	46.85	16.28	252279	356737	428131	593235	388484	152418	124962	177342	487638	64715	92106	239038	168189	243473	Peak Found	High	High	High	Peak Found	Peak Found	Peak Found	High	High	Peak Found	Peak Found	Peak Found	Peak Found
High	Master Protein	IP_724315	TX=9606 OS=Human GN=HMGN2P3 TA=ENST00000433603 PA=IP_724315	0	95.822	51	8	102	1	90	9.4	9.99	210.74	8	7	0.198	0.562072	2.95	168.7	31.3	31.81	35.17	4.73535e+07	6.24377e+07	5.10542e+07	1.59478e+08	1.13512e+08	5.41015e+07	2.52459e+07	8.78479e+07	6.20313e+07	4.06578e+07	8.22758e+07	4.18793e+07	7.46685e+07	5.10582e+07	High	High	High	High	High	High	High	High	High	Peak Found	High	High	High
Medium	Master Protein	IP_103496	TX=9606 OS=Human GN=LTF TA=NM_002343.5,ENST00000417439,ENST00000231751,NM_001321122.1,ENST00000443496,ENST00000426532,NM_001199149.1,NM_001321121.1 PA=IP_103496	0.015	1.423	28	1	1	1	53	5.9	12	0	1	0	0.194	0.577081	2.6	167.5	32.5	69.76	2.22	371324	422540	479082	878133	1.32694e+06	853024	628640	1.3909e+06	1.1523e+06	1537139	1.56514e+06	664968	677506	762341	Peak Found	Peak Found	Peak Found	Peak Found	High	Peak Found	Peak Found	Peak Found	Peak Found	Peak Found	Peak Found	Peak Found	Peak Found
High	Master Protein	IP_168756	TX=9606 OS=Human GN=LOC729732 TA=NR_047662.2 PA=IP_168756	0.003	2.537	3	1	3	1	266	27.8	11.69	5.73	1	0	0.17	0.454592	1.95	171.6	28.4	56.41	38.09	408935	468830	425506	579720	388440	475842	371292	264085	971601	523498	770236	324582		643331	High	Peak Found	Peak Found	High	Peak Found	Peak Found	Peak Found	Peak Found	Peak Found	Peak Found	Peak Found	High	Not Found
High	Master Protein	IP_557348	TX=9606 OS=Human GN=HNRNPA1P28 TA=ENST00000424481 PA=IP_557348	0	28.619	43	4	10	1	77	9.4	9.44	24.61	4	0	0.147	0.330127	1.01	174.4	25.6	50.98		232404	1.0504e+06	1.22507e+06	1.17931e+06					610066				299074		Peak Found	High	High	High	Not Found	Not Found	Not Found	Not Found	Peak Found	Not Found	Not Found	Not Found	Peak Found
High	Master Protein	IP_250961	TX=9606 OS=Human GN=SENP3-EIF4A1,SENP3 TA=NM_015670.5,ENST00000614237,ENST00000619785,NR_037926.1,ENST00000321337,ENST00000429205 PA=IP_250961	0.002	2.782	52	1	4	1	31	3.5	9.32	4.26	1	0	0.121	0.197853	0.22	178.4	21.6	32.15		580719	927938	1.70605e+06	1.64275e+06	1.44614e+06	669539	792986	1.72412e+06	1.18863e+06	665504	874483			560200	Peak Found	Peak Found	Peak Found	Peak Found	High	High	High	Peak Found	Peak Found	Peak Found	High	Not Found	Not Found
High	Master Protein	IP_258426	TX=9606 OS=Human GN=DHX40 TA=XM_011525254.2,XM_017025081.1,XM_017025080.1,ENST00000577549,NM_001166301.1,XM_011525253.2,XM_006722083.2,ENST00000251241,NM_024612.4,XM_017025083.1,XM_017025082.1 PA=IP_258426	0.005	2.08	11	1	2	1	72	7.9	10.96	0	1	0	0.102	0.100056	0.22	181.5	18.5	24.59		259463	299331	504061	932383	556375	200230	108814	237047	494134	225070	288257	131695			Peak Found	Peak Found	Peak Found	Peak Found	Peak Found	Peak Found	High	High	Peak Found	Peak Found	Peak Found	Peak Found	Not Found
High	Master Protein	IP_2392887	TX=9606 OS=Human GN=LOC105378753 TA=XR_947413.2,XR_947408.2,XR_947409.2 PA=IP_2392887	0.006	1.919	11	1	1	1	159	16.9	11.9	0	1	0	0.01	4.96809e-17		200		12.61											129458	209792				Not Found	Not Found	Not Found	Not Found	Not Found	Not Found	Not Found	Not Found	Not Found	High	Peak Found	Not Found	Not Found
High	Master Protein	IP_204732	TX=9606 OS=Human GN=DKFZp779M0652 TA=NR_027134.1,ENST00000378779 PA=IP_204732	0.009	1.601	9	1	3	1	79	7.8	7.25	5.3	1	0	0.01	4.96809e-17		200		38.82		323423	648143	577507	1.37778e+06	967535	595452	296000	832563	754001	132677	507758				Peak Found	High	High	Peak Found	Peak Found	Peak Found	Peak Found	Peak Found	Peak Found	Peak Found	High	Not Found	Not Found
Medium	Master Protein	IP_659625	TX=9606 OS=Human GN=GXYLT1P2 TA=ENST00000433312 PA=IP_659625	0.017	1.339	14	1	1	1	120	12.5	7.65	0	1	0	0.01	4.96809e-17		200		42.23			107016			182895	63265.4	81589.1	100821							Not Found	Peak Found	Not Found	Not Found	Peak Found	Peak Found	Peak Found	High	Not Found	Not Found	Not Found	Not Found	Not Found
Medium	Master Protein	IP_593377	TX=9606 OS=Human GN=FRMD1 TA=XM_011536146.2,XM_017011318.1,ENST00000358587 PA=IP_593377	0.016	1.389	16	1	1	1	159	15.9	8.28	0	1	0	0.01	4.96809e-17		200		25.28		215074	268791	555798	874447	331261		180539	344794		185327	286698				Peak Found	Peak Found	High	Peak Found	Peak Found	Not Found	Peak Found	Peak Found	Not Found	Peak Found	Peak Found	Not Found	Not Found
Medium	Master Protein	IP_2300562	TX=9606 OS=Human GN=LOC105370060 TA=XR_001749386.1,XR_945506.2,XR_945504.2,XR_001749387.1,XR_001749385.1 PA=IP_2300562	0.014	1.456	32	1	1	1	44	4.9	7.34	2.16	1	0	0.01	4.96809e-17		200		103.62		656716		723066	414353	195465	184479	184821	224374	728376	1.40576e+06	999961				Peak Found	Not Found	Peak Found	Peak Found	Peak Found	Peak Found	Peak Found	Peak Found	Peak Found	Peak Found	High	Not Found	Not Found
High	Master Protein	IP_729791	TX=9606 OS=Human GN=MT1X TA=ENST00000568370,ENST00000562939 PA=IP_729791	0.009	1.651	19	1	1	1	36	4	5.02	1.69	1	0	0.01	4.96809e-17		200		51.6					170457			96466.2	204506		83010.5					Not Found	Not Found	Not Found	Peak Found	Not Found	Not Found	Peak Found	High	Not Found	Peak Found	Not Found	Not Found	Not Found
High	Master Protein	IP_788703	TX=9606 OS=Human GN=XRCC6P1 TA=ENST00000420392 PA=IP_788703	0.002	2.817	4	1	1	1	290	33	6.68	2.19	1	0	0.01	4.96809e-17		200		72.32			105874	74709.7	100873											Not Found	High	Peak Found	Peak Found	Not Found	Not Found	Not Found	Not Found	Not Found	Not Found	Not Found	Not Found	Not Found
High	Master Protein	IP_121601	TX=9606 OS=Human GN=SPATA5 TA=NM_145207.2,ENST00000274008 PA=IP_121601	0.003	2.486	40	1	1	1	40	4.5	5.02	2.08	1	0	0.01	4.96809e-17		200		47.67			195748	146248	250984	235863	59614	96617	173913	70738.8		92718.9				Not Found	Peak Found	Peak Found	High	Peak Found	Peak Found	Peak Found	Peak Found	Peak Found	Not Found	Peak Found	Not Found	Not Found
High	Master Protein	IP_756980	TX=9606 OS=Human GN=ARGLU1 TA=ENST00000360629,ENST00000375926 PA=IP_756980	0	8.395	62	3	29	1	50	5.9	8.21	54.29	3	0	0.01	4.96809e-17		200		42.71		88347		193381	223956	116502	103533		94724.6	161388		143729				High	Not Found	High	Peak Found	Peak Found	Peak Found	Not Found	High	Peak Found	Not Found	High	Not Found	Not Found
High	Master Protein	IP_590938	TX=9606 OS=Human GN=HMGB3P18 TA=ENST00000406327 PA=IP_590938	0	9.311	34	4	10	3	74	8.7	9.39	5.71	4	0	0.01	4.96809e-17		200		106.87											2.44649e+06	461415				Not Found	Not Found	Not Found	Not Found	Not Found	Not Found	Not Found	Not Found	Not Found	High	High	Not Found	Not Found
High	Master Protein	IP_557274	TX=9606 OS=Human GN=HSPA8P1 TA=ENST00000425843 PA=IP_557274	0	19.891	44	2	8	1	54	6.5	7.5	21.38	2	0																						Not Found	Not Found	Not Found	Not Found	High	Not Found	Not Found	Not Found	Not Found	Not Found	Not Found	Not Found	Not Found
High	Master Protein	IP_557018	TX=9606 OS=Human GN=RP1-305B16.3 TA=ENST00000424708 PA=IP_557018	0	6.606	30	3	3	2	96	10.9	9.5	6.4	3	0																						Not Found	Not Found	Not Found	Not Found	Not Found	Not Found	Not Found	Not Found	Not Found	Not Found	Not Found	High	Not Found
High	Master Protein	IP_613981	TX=9606 OS=Human GN=RP11-402J6.3 TA=ENST00000321285 PA=IP_613981	0	8.368	30	2	14	1	64	7.2	11.74	33.37	2	0																						Not Found	Not Found	High	Not Found	Not Found	Not Found	Not Found	Not Found	Not Found	Not Found	Not Found	Not Found	Not Found
High	Master Protein	IP_247038	TX=9606 OS=Human GN=CDH13 TA=ENST00000566620,NM_001220488.1,NM_001220490.1,NM_001257.4,ENST00000428848,XM_011522804.2,ENST00000539548,ENST00000622885,ENST00000268613,ENST00000567109,NM_001220489.1 PA=IP_247038	0.008	1.753	33	1	1	1	58	6.7	9.44	0	1	0																						Peak Found	Peak Found	Peak Found	Peak Found	Peak Found	Peak Found	Peak Found	Not Found	Peak Found	Peak Found	High	Not Found	Peak Found
High	Master Protein	IP_691723	TX=9606 OS=Human GN=CTC-398G3.2 TA=ENST00000463278 PA=IP_691723	0	10.355	44	2	25	1	75	7.9	6.49	43.03	2	0																						Not Found	Not Found	Not Found	Not Found	Not Found	Not Found	Not Found	Not Found	Not Found	Not Found	High	Not Found	Not Found
Medium	Master Protein	IP_2355757	TX=9606 OS=Human GN=LOC105374608 TA=XR_925672.2,XR_925673.2 PA=IP_2355757	0.011	1.553	25	1	1	1	99	10.8	11.58	0	1	0																						Not Found	Not Found	Not Found	Not Found	Not Found	Not Found	High	Not Found	Not Found	Not Found	Not Found	Not Found	Not Found
High	Master Protein	IP_262077	TX=9606 OS=Human GN=LOC101928418,AC005358.3 TA=ENST00000445508,NR_104605.1 PA=IP_262077	0.002	2.846	39	1	1	1	44	5	6.76	0	1	0																						Not Found	Not Found	Not Found	High	Not Found	Not Found	Not Found	Not Found	Not Found	Not Found	Not Found	Not Found	Not Found
High	Master Protein	IP_602798	TX=9606 OS=Human GN=RP11-509M23.1 TA=ENST00000425840 PA=IP_602798	0	4.633	37	2	14	1	92	10.2	6.77	22.04	2	0																						High	Not Found	Not Found	Not Found	High	Not Found	Not Found	High	Not Found	Not Found	Not Found	Not Found	Not Found
High	Master Protein	IP_734708	TX=9606 OS=Human GN=RP11-24M17.3 TA=ENST00000567565 PA=IP_734708	0	5.378	38	1	2	1	71	7.8	6.49	6.33	1	0																						Not Found	High	Not Found	High	Not Found	Not Found	Not Found	Not Found	Not Found	Not Found	Not Found	Not Found	Not Found
Medium	Master Protein	IP_076388	TX=9606 OS=Human GN=MDM4 TA=ENST00000463049,ENST00000616250,ENST00000367182,NM_001204171.1,ENST00000391947,ENST00000454264,NM_001278516.1,NM_001278517.1,NM_001204172.1,ENST00000367183,ENST00000612738,NM_001278518.1,NM_001278519.1,NM_002393.4,ENST00000614459 PA=IP_076388	0.011	1.557	18	1	1	1	73	8	8.62	0	1	0																						Not Found	Not Found	Not Found	Not Found	High	Not Found	Not Found	Not Found	Not Found	Not Found	Not Found	Not Found	Not Found
High	Master Protein	IP_079312	TX=9606 OS=Human GN=EDARADD,ENO1P1 TA=ENST00000366587,NM_080738.3,NM_145861.2,ENST00000359362 PA=IP_079312	0	16.169	12	4	17	1	388	42.3	5.92	31.04	4	0																						High	Not Found	Not Found	Not Found	Not Found	Not Found	Not Found	Not Found	Peak Found	Peak Found	Peak Found	Not Found	Not Found
Medium	Master Protein	IP_745022	TX=9606 OS=Human GN=SKOR1 TA=ENST00000554054,ENST00000554240,XM_017022173.1,ENST00000380035 PA=IP_745022	0.026	1.257	10	1	1	1	201	21.2	12.28	2.1	1	0																						Not Found	Not Found	High	Not Found	Not Found	Not Found	Not Found	Not Found	Not Found	Not Found	Not Found	Not Found	Not Found
High	Master Protein	IP_279923	TX=9606 OS=Human GN=DUXA TA=NM_001012729.1 PA=IP_279923	0.004	2.223	26	1	3	1	39	4.1	7.85	4.49	1	0																						Not Found	Not Found	High	High	Not Found	High	Not Found	Not Found	Not Found	Not Found	Not Found	Not Found	Not Found
Medium	Master Protein	IP_261807	TX=9606 OS=Human GN=NARF TA=ENST00000577432,XM_006722278.3,ENST00000581202 PA=IP_261807	0.011	1.552	75	1	1	1	44	4.6	5.72	0	1	0																						Not Found	Not Found	Not Found	Not Found	Not Found	Not Found	Not Found	High	Not Found	Not Found	Not Found	Not Found	Not Found
High	Master Protein	IP_745562	TX=9606 OS=Human GN=RP11-404P21.9 TA=ENST00000555221 PA=IP_745562	0.002	2.834	20	1	1	1	79	9.6	9.04	0	1	0																						Not Found	Not Found	Not Found	High	Not Found	Not Found	Not Found	Not Found	Not Found	Not Found	Not Found	Not Found	Not Found
[truncated: 3 more columns]

## Sheet: Nsp8
Protein FDR Confidence: Combined	Master	Accession	Description	Exp. q-value: Combined	Sum PEP Score	Coverage [%]	# Peptides	# PSMs	# Unique Peptides	# AAs	MW [kDa]	calc. pI	Score Sequest HT: Sequest HT	# Peptides (by Search Engine): Sequest HT	# Razor Peptides	Abundance Ratio: (Sample) / (Control)	Abundance Ratio Adj. P-Value: (Sample) / (Control)	Abundance Ratio Variability [%]: (Sample) / (Control)	Abundances (Grouped): Control	Abundances (Grouped): Sample	Abundances (Grouped) CV [%]: Control	Abundances (Grouped) CV [%]: Sample	Abundance: F1: Control, EV	Abundance: F2: Control, EV	Abundance: F3: Control, EGFP	Abundance: F4: Control, EGFP	Abundance: F5: Control, EGFP	Abundance: F6: Control, EV	Abundance: F7: Control, EV	Abundance: F8: Control, EGFP	Abundance: F9: Control, EV	Abundance: F10: Control, EV	Abundance: F11: Control, EV	Abundance: F53: Sample, nsp8	Abundance: F54: Sample, nsp8	Abundance: F55: Sample, nsp8	Found in Sample: [S1] F1: Control, EV	Found in Sample: [S2] F2: Control, EV	Found in Sample: [S3] F3: Control, EGFP	Found in Sample: [S4] F4: Control, EGFP	Found in Sample: [S5] F5: Control, EGFP	Found in Sample: [S6] F6: Control, EV	Found in Sample: [S7] F7: Control, EV	Found in Sample: [S8] F8: Control, EGFP	Found in Sample: [S9] F9: Control, EV	Found in Sample: [S10] F10: Control, EV	Found in Sample: [S11] F11: Control, EV	Found in Sample: [S53] F53: Sample, nsp8	Found in Sample: [S54] F54: Sample, nsp8
High	Master Protein	IP_774693	TX=9606 OS=Human GN=TUBAP2 TA=ENST00000530835 PA=IP_774693	0	73.217	71	6	48	1	75	8.7	4.26	135.87	6	0	2.209	0.752949	77.07	62.3	137.7	60.59	17.78	95601	117111	168397	316826	377060	237954	232371	294568	343794	203703	401399	3.89825e+06	4.72215e+06	5.93433e+06	Peak Found	Peak Found	Peak Found	Peak Found	Peak Found	Peak Found	Peak Found	Peak Found	Peak Found	Peak Found	Peak Found	High	Peak Found
High	Master Protein	IP_774695	TX=9606 OS=Human GN=TUBAP2 TA=ENST00000530835 PA=IP_774695	0	64.593	16	6	57	3	374	41	5.82	135.2	6	0	2.162	0.880731	48.89	54	146	66.09	19.48	52226.1	828397	3.29889e+06	4.75197e+06	374353	437065		2.94086e+06	1.04498e+06	348192	570378	1.77593e+07	2.40978e+07	29164915	High	Peak Found	Peak Found	High	High	High	Not Found	High	High	High	Peak Found	High	High
High	Master Protein	IP_613981	TX=9606 OS=Human GN=RP11-402J6.3 TA=ENST00000321285 PA=IP_613981	0	10.953	30	2	16	1	64	7.2	11.74	43.31	2	0	1.301	0.880731	39.99	77.5	122.5	51.05	28.67	126135	559308	418972	593661	394056	233775	84855.1	263891			225021	1903492	4221548	3.31132e+06	Peak Found	Peak Found	High	Peak Found	Peak Found	Peak Found	Peak Found	Peak Found	Not Found	Not Found	Peak Found	Peak Found	High
High	Master Protein	IP_557348	TX=9606 OS=Human GN=HNRNPA1P28 TA=ENST00000424481 PA=IP_557348	0	33.907	43	4	13	1	77	9.4	9.44	34.25	4	0	0.858	0.893799	38.94	109.3	90.7	50.12	29.82	232404	1.0504e+06	1.22507e+06	1.17931e+06					610066			3.8149e+06	3.70572e+06	6.17803e+06	Peak Found	High	High	High	Not Found	Not Found	Not Found	Not Found	Peak Found	Not Found	Not Found	Peak Found	Peak Found
Medium	Master Protein	IP_671071	TX=9606 OS=Human GN=LOC101929023,RP4-655J12.4 TA=ENST00000434879,NR_125973.1 PA=IP_671071	0.022	1.305	22	1	1	1	67	7.3	8.94	0	1	0	0.396	0.984023	6.79	140.1	59.9	48.03	25.9	285506	153485	396693	633334	327501	123067	58971.1	264438	593437	156004	192426	918558	656852	925385	Peak Found	Peak Found	Peak Found	High	Peak Found	Peak Found	Peak Found	Peak Found	Peak Found	Peak Found	Peak Found	Peak Found	Peak Found
High	Master Protein	IP_168756	TX=9606 OS=Human GN=LOC729732 TA=NR_047662.2 PA=IP_168756	0.002	2.711	3	1	2	1	266	27.8	11.69	4.04	1	0	0.395	0.98171	13.29	156.3	43.7	56.17	49.33	408935	468830	425506	579720	388440	475842	371292	264085	971601	523498	770236	3.07184e+06	1.49756e+06	1.83337e+06	High	Peak Found	Peak Found	High	Peak Found	Peak Found	Peak Found	Peak Found	Peak Found	Peak Found	Peak Found	Peak Found	Peak Found
High	Master Protein	IP_671815	TX=9606 OS=Human GN=RP11-430L17.1 TA=ENST00000445689 PA=IP_671815	0.001	3.129	21	1	1	1	126	14.6	9.07	0	1	0	0.359	0.972949	3.21	147.1	52.9	46.32	15.17	1.38969e+06	755253	2.09473e+06	2.78132e+06	1.91401e+06	316894	356788	1.57315e+06	872018			3.00489e+06	3.13675e+06	3968258	Peak Found	Peak Found	Peak Found	Peak Found	High	Peak Found	Peak Found	Peak Found	Peak Found	Not Found	Not Found	Peak Found	Peak Found
High	Master Protein	IP_271067	TX=9606 OS=Human GN=STX10 TA=NM_001271609.1,NM_003765.2,NM_001271610.1,NM_001271611.1,XM_011528397.2,ENST00000591197 PA=IP_271067	0.002	2.585	38	1	1	1	29	3.1	6.52	1.71	1	0	0.276	0.909595	2.11	156.7	43.3	28.61	2.84	213220	131748	741147	794200	486065	203984	163913	394191	362773		161158	685967	859164	825371	Peak Found	Peak Found	Peak Found	Peak Found	Peak Found	Peak Found	Peak Found	Peak Found	Peak Found	Not Found	High	Peak Found	Peak Found
Medium	Master Protein	IP_575007	TX=9606 OS=Human GN=MTBP TA=ENST00000522308 PA=IP_575007	0.019	1.363	19	1	1	1	48	5.8	9.57	0	1	0	0.263	0.910591	4.36	151.8	48.2	57.55	28.85		392098	484834	678930	648121	590516	365922	650735			699656	689293	1.41854e+06	1.40517e+06	Not Found	Peak Found	Peak Found	Peak Found	Peak Found	Peak Found	Peak Found	Peak Found	Not Found	Not Found	High	Peak Found	Peak Found
Medium	Master Protein	IP_230046	TX=9606 OS=Human GN=NKX2-1-AS1 TA=NR_103710.1,ENST00000521292 PA=IP_230046	0.011	1.592	16	1	3	1	81	8.6	8.59	2.17	1	0	0.253	0.932656	1.45	159.6	40.4	41.24			203472	237516	312138	236598	146228	114016	180969			103716			321503	Not Found	Peak Found	Peak Found	Peak Found	Peak Found	Peak Found	High	High	Not Found	Not Found	Peak Found	Not Found	Not Found
Medium	Master Protein	IP_792130	TX=9606 OS=Human GN=CASP7 TA=XM_011540260.1,ENST00000468790 PA=IP_792130	0.026	1.254	28	1	3	1	29	3.2	10.01	0	1	0	0.214	0.893799	1.73	162.8	37.2	49.74	11.01	341484	399937	409203	761920	715961	336384	390573	712008	587294		838620	994840	1.16333e+06	913204	Peak Found	Peak Found	High	Peak Found	High	Peak Found	High	Peak Found	Peak Found	Not Found	Peak Found	Peak Found	Peak Found
Medium	Master Protein	IP_2349041	TX=9606 OS=Human GN=LOC105375080 TA=XR_001744144.1 PA=IP_2349041	0.019	1.356	29	1	2	1	41	4.7	9.32	4.5	1	0	0.213	0.893799	2.8	164.8	35.2	62.21	6.27	1.62e+06	895347	1.28853e+06	1.25876e+06	805929	261428	575268	963390	1.42527e+06	697914	1.17811e+06	1734981	2.20863e+06	2230050	Peak Found	High	Peak Found	Peak Found	Peak Found	Peak Found	Peak Found	Peak Found	Peak Found	Peak Found	Peak Found	High	Peak Found
High	Master Protein	IP_2345055	TX=9606 OS=Human GN=LOC105378113 TA=XR_943231.2 PA=IP_2345055	0.009	1.75	5	1	5	1	129	14.4	9.94	6.84	1	0	0.204	0.893799	1.42	168.6	31.4	37.05	17.38	508738	812289	916280	1.76619e+06	1.14678e+06	858897	344733	1.1729e+06	1.07276e+06	299757	513711	1209041	1.33468e+06	1.73164e+06	Peak Found	High	High	High	Peak Found	Peak Found	Peak Found	Peak Found	Peak Found	Peak Found	High	Peak Found	High
Medium	Master Protein	IP_225723	TX=9606 OS=Human GN=KIAA0586 TA=NM_001244189.1,ENST00000354386,ENST00000556134,ENST00000423743,ENST00000619416,NM_001244191.1,ENST00000619722,ENST00000538571,NM_001244190.1,NM_001244193.1,NM_001244192.1 PA=IP_225723	0.026	1.248	15	1	1	1	65	8.1	10.61	0	1	0	0.199	0.893799	2.06	166.7	33.3	49.66		122594	180682	142526	561716	238096	177830		129998	141582		76365.4		270876		Peak Found	Peak Found	Peak Found	High	Peak Found	Peak Found	Not Found	Peak Found	Peak Found	Not Found	Peak Found	Not Found	Peak Found
High	Master Protein	IP_258426	TX=9606 OS=Human GN=DHX40 TA=XM_011525254.2,XM_017025081.1,XM_017025080.1,ENST00000577549,NM_001166301.1,XM_011525253.2,XM_006722083.2,ENST00000251241,NM_024612.4,XM_017025083.1,XM_017025082.1 PA=IP_258426	0.005	2.079	11	1	2	1	72	7.9	10.96	0	1	0	0.199	0.890905	1.14	165.7	34.3	24.38	21.26	259463	299331	504061	932383	556375	200230	108814	237047	494134	225070	288257	459093	716584	804579	Peak Found	Peak Found	Peak Found	Peak Found	Peak Found	Peak Found	High	High	Peak Found	Peak Found	Peak Found	Peak Found	Peak Found
Medium	Master Protein	IP_558277	TX=9606 OS=Human GN=FLNA TA=ENST00000490936 PA=IP_558277	0.012	1.564	19	1	4	1	48	5	9.54	6.62	1	0	0.193	0.893167	1.77	163.6	36.4	34.63	16.51	1.09138e+06	1.20966e+06	1.57833e+06	2.75828e+06	1.99893e+06	1.2074e+06	472164	1.18447e+06	2.17308e+06	1064992	1.44981e+06	1.93017e+06	3.10717e+06	3.02201e+06	Peak Found	Peak Found	High	Peak Found	High	Peak Found	Peak Found	High	High	Peak Found	Peak Found	Peak Found	Peak Found
High	Master Protein	IP_595403	TX=9606 OS=Human GN=RPL5P20 TA=ENST00000403848 PA=IP_595403	0	11.034	28	3	13	1	87	9.9	7.28	25.57	3	0	0.193	0.890905	1.83	166.8	33.2	38.15	22.87	512651	565836	1.18818e+06	1.50176e+06	960890	732318	459986	534615	929915	638884	827943	931213	1.69878e+06	1.66155e+06	High	Peak Found	High	Peak Found	Peak Found	Peak Found	Peak Found	Peak Found	Peak Found	Peak Found	High	Peak Found	Peak Found
High	Master Protein	IP_715224	TX=9606 OS=Human GN=OSBPL7 TA=ENST00000613735 PA=IP_715224	0.006	1.861	10	1	1	1	90	9.4	9.5	1.76	1	0	0.178	0.887429	1.46	169.8	30.2	44.7	12.65	562464	1.65478e+06	2.07051e+06	3.01565e+06	2.37759e+06	1.28427e+06	1.1008e+06	1.2826e+06	1.03194e+06		1.15981e+06	1.66866e+06	2246040	2432859	Peak Found	Peak Found	High	Peak Found	Peak Found	Peak Found	Peak Found	Peak Found	Peak Found	Not Found	Peak Found	Peak Found	Peak Found
High	Master Protein	IP_674332	TX=9606 OS=Human GN=C1orf35 TA=ENST00000465199 PA=IP_674332	0	14.851	26	3	9	3	187	19.1	11.55	9.68	3	0	0.174	0.880731	1.9	174.1	25.9	60.16	22.68	252279	356737	428131	593235	388484	294562	271809	177342	487638	64715	92106	348278	307158		Peak Found	High	High	High	Peak Found	Peak Found	Peak Found	High	High	Peak Found	Peak Found	Peak Found	Peak Found
High	Master Protein	IP_191530	TX=9606 OS=Human GN=PIDD1 TA=XM_005253008.5 PA=IP_191530	0	16.587	23	4	18	4	284	28.2	9.67	28.45	4	0	0.169	0.880731	0.45	192.8	7.2	50.66	0.42	844673	955974	1.84425e+06	1.57695e+06	1.2912e+06	744638	1.04263e+06	998087	2.06805e+06	429074	892547	336217		384492	High	High	High	High	High	High	Peak Found	High	High	High	High	Peak Found	Not Found
Medium	Master Protein	IP_654590	TX=9606 OS=Human GN=FBLN1 TA=ENST00000402984 PA=IP_654590	0.022	1.319	35	1	1	1	43	5.1	11.6	0	1	0	0.165	0.880731	1.41	170.6	29.4	56.23	21.67	1.01222e+06	779926	1.26887e+06	1.93227e+06	1.20306e+06	610882	354568	672439	1.42554e+06	126047	149611	1.24261e+06	975300	1158624	Peak Found	Peak Found	Peak Found	Peak Found	Peak Found	Peak Found	Peak Found	High	Peak Found	Peak Found	Peak Found	Peak Found	Peak Found
High	Master Protein	IP_676326	TX=9606 OS=Human GN=DNM3 TA=ENST00000520906 PA=IP_676326	0.003	2.413	23	1	14	1	40	4.6	7.08	32.47	1	0	0.164	0.880731	0.98	171.9	28.1	40.92	8.27	2.08451e+06	3902992	5922977	7.14037e+06	5.65403e+06	2.87742e+06	2.86064e+06	4843416	4496849	1.53298e+06	5902108	4.80632e+06	5748258	6221917	High	High	High	High	High	High	High	High	High	High	High	High	High
Medium	Master Protein	IP_738445	TX=9606 OS=Human GN=SPATA31E3P TA=ENST00000613133 PA=IP_738445	0.02	1.332	3	1	1	1	277	30.2	7.94	2.15	1	0	0.162	0.880731	1.16	172	28	37.39	4.56	195482	271883	328255	470232	371422	268835	115578	394098	491592	292513	276832	405690		491952	Peak Found	Peak Found	Peak Found	Peak Found	Peak Found	High	Peak Found	Peak Found	Peak Found	Peak Found	Peak Found	Peak Found	Not Found
Medium	Master Protein	IP_634091	TX=9606 OS=Human GN=NISCH TA=ENST00000488157 PA=IP_634091	0.024	1.275	23	1	1	1	30	3.2	12	1.87	1	0	0.16	0.880731	1.02	176	24	32	25.64	230341	345141	411693	701383	428873	297551	155418	458888	577756	134451	274013	323088	496697	612071	Peak Found	Peak Found	Peak Found	Peak Found	Peak Found	Peak Found	Peak Found	Peak Found	High	Peak Found	Peak Found	Peak Found	Peak Found
High	Master Protein	IP_103496	TX=9606 OS=Human GN=LTF TA=NM_002343.5,ENST00000417439,ENST00000231751,NM_001321122.1,ENST00000443496,ENST00000426532,NM_001199149.1,NM_001321121.1 PA=IP_103496	0.009	1.684	28	1	3	1	53	5.9	12	0	1	0	0.156	0.880731	1.79	173	27	69.6	12.23	371324	422540	479082	878133	1.32694e+06	853024	628640	1.3909e+06	1.1523e+06	1537139	1.56514e+06	1.20224e+06	1.26999e+06	1.5158e+06	Peak Found	Peak Found	Peak Found	High	High	High	Peak Found	Peak Found	Peak Found	Peak Found	Peak Found	Peak Found	Peak Found
Medium	Master Protein	IP_204732	TX=9606 OS=Human GN=DKFZp779M0652 TA=NR_027134.1,ENST00000378779 PA=IP_204732	0.015	1.476	9	1	3	1	79	7.8	7.25	5.3	1	0	0.155	0.880731	0.8	168.6	31.4	38.61	13.61	323423	648143	577507	1.37778e+06	967535	595452	296000	832563	754001	132677	507758	878145	827837	975752	Peak Found	High	High	Peak Found	Peak Found	Peak Found	Peak Found	Peak Found	Peak Found	Peak Found	High	Peak Found	Peak Found
High	Master Protein	IP_250961	TX=9606 OS=Human GN=SENP3-EIF4A1,SENP3 TA=NM_015670.5,ENST00000614237,ENST00000619785,NR_037926.1,ENST00000321337,ENST00000429205 PA=IP_250961	0.001	3.085	52	1	5	1	31	3.5	9.32	4.26	1	0	0.152	0.880731	0.81	174	26	31.83	30.49	580719	927938	1.70605e+06	1.64275e+06	1.44614e+06	669539	792986	1.72412e+06	1.18863e+06	665504	874483	1.14589e+06	1.62891e+06	2291616	Peak Found	Peak Found	Peak Found	Peak Found	High	High	High	Peak Found	Peak Found	Peak Found	High	Peak Found	Peak Found
High	Master Protein	IP_602798	TX=9606 OS=Human GN=RP11-509M23.1 TA=ENST00000425840 PA=IP_602798	0	5.191	37	2	18	1	92	10.2	6.77	31.9	2	0	0.151	0.880731	1.35	173.7	26.3	60.42							92865.4	270096				316505		634784		High	Not Found	Not Found	Not Found	High	Peak Found	Peak Found	High	Not Found	Not Found	Peak Found	Not Found	High
Medium	Master Protein	IP_593377	TX=9606 OS=Human GN=FRMD1 TA=XM_011536146.2,XM_017011318.1,ENST00000358587 PA=IP_593377	0.022	1.317	16	1	1	1	159	15.9	8.28	0	1	0	0.146	0.880731	0.3	173.5	26.5	24.92	5.43	215074	268791	555798	874447	331261		180539	344794		185327	286698	373038	490064	471985	Peak Found	Peak Found	High	Peak Found	Peak Found	Not Found	Peak Found	Peak Found	Not Found	Peak Found	Peak Found	Peak Found	Peak Found
Medium	Master Protein	IP_130890	TX=9606 OS=Human GN=TXNDC15 TA=ENST00000507024,NM_024715.3,ENST00000358387,ENST00000502625 PA=IP_130890	0.02	1.336	13	1	1	1	54	6.4	8.6	0	1	0	0.14	0.880731	0.64	175.4	24.6	55.49	6.25	171592	357050	263380	615639	466632	296051	353613	563975	351309	148306	249143	384237	414194	421948	Peak Found	High	Peak Found	Peak Found	Peak Found	Peak Found	Peak Found	Peak Found	Peak Found	Peak Found	Peak Found	Peak Found	Peak Found
High	Master Protein	IP_2380676	TX=9606 OS=Human GN=LOC105373460 TA=XR_939783.2 PA=IP_2380676	0.008	1.815	9	1	14	1	76	8.7	6.52	28.78	1	0	0.123	0.880731	0.65	178	22	39.54	7.27	11378269	13757891	14054687	24741962	22519388	13834143	9795234	13367853	19620510	7.19978e+06	15141531	16084169	17914732	19324412	High	High	High	High	High	High	High	High	High	High	High	High	High
High	Master Protein	IP_659614	TX=9606 OS=Human GN=ANKRD20A11P TA=ENST00000442192 PA=IP_659614	0.009	1.632	17	1	1	1	167	19.3	5	0	1	0	0.121	0.811991	0.16	178.4	21.6	57.97		128470	169660	402331					34466.8				206394			Peak Found	High	Peak Found	Not Found	Not Found	Not Found	Not Found	Peak Found	Not Found	Not Found	Not Found	Peak Found	Not Found
High	Master Protein	IP_724315	TX=9606 OS=Human GN=HMGN2P3 TA=ENST00000433603 PA=IP_724315	0	108.991	60	9	99	1	90	9.4	9.99	202.49	9	8	0.114	0.876091	1.04	193.3	6.7	49.86	33.56	1.01777e+08	1.10225e+08	5.10542e+07	2.66994e+08	2.94311e+08	9.11033e+07	7.73998e+07	1.70805e+08	1.87093e+08	1.62902e+08	2.51127e+08	8.0145e+07	5.47064e+07	5.50869e+07	High	High	High	High	High	High	High	High	High	Peak Found	High	High	High
High	Master Protein	IP_708606	TX=9606 OS=Human GN=RP11-1072C15.6 TA=ENST00000623480 PA=IP_708606	0.006	1.99	26	1	6	1	62	6.9	8.16	0	1	0	0.112	0.820724	1.07	179.9	20.1	71.71	2.69	587488	553407	680700	1.28768e+06	834414	544877	776209	410334	1.55161e+06	925968	2.10755e+06	924714	1.14763e+06	1.01508e+06	Peak Found	High	High	High	High	Peak Found	High	Peak Found	Peak Found	Peak Found	Peak Found	Peak Found	Peak Found
Medium	Master Protein	IP_777772	TX=9606 OS=Human GN=POU2F3 TA=ENST00000606153 PA=IP_777772	0.023	1.295	15	1	1	1	53	5.9	12	0	1	0	0.099	0.77413	0.63	182	18	43.04		835056	1.04701e+06	1.39557e+06	2.12077e+06	1.64771e+06	868774	956027	1.25785e+06	1.85123e+06	743523	1.86288e+06			1.24331e+06	Peak Found	Peak Found	Peak Found	Peak Found	Peak Found	Peak Found	Peak Found	Peak Found	Peak Found	Peak Found	High	Not Found	Not Found
Medium	Master Protein	IP_2300562	TX=9606 OS=Human GN=LOC105370060 TA=XR_001749386.1,XR_945506.2,XR_945504.2,XR_001749387.1,XR_001749385.1 PA=IP_2300562	0.024	1.286	32	1	1	1	44	4.9	7.34	2.16	1	0	0.083	0.5366	0.7	186.2	13.8	103.56	35.33	656716		723066	414353	195465	184479	184821	224374	728376	1.40576e+06	999961	468291	327994	296297	Peak Found	Not Found	Peak Found	Peak Found	Peak Found	Peak Found	Peak Found	Peak Found	Peak Found	Peak Found	High	Peak Found	Peak Found
Medium	Master Protein	IP_2371233	TX=9606 OS=Human GN=NME9 TA=XM_017006309.1,XM_017006308.1,XM_017006310.1,XM_017006306.1,XM_017006314.1,XM_017006315.1,XM_017006319.1,XM_017006307.1,XM_017006312.1,XM_017006313.1,XM_017006316.1,XM_017006311.1 PA=IP_2371233	0.022	1.324	68	1	2	1	34	3.6	6.49	0	1	0	0.079	0.621712	0.35	185.3	14.7	53.06			1.62631e+06	2.16122e+06	1.79792e+06	798840	1.49597e+06	907681	1.60346e+06	1.24236e+06	1.63549e+06	1.47383e+06	988496			Not Found	High	Peak Found	Peak Found	Peak Found	Peak Found	Peak Found	High	Peak Found	Peak Found	Peak Found	Peak Found	Not Found
Medium	Master Protein	IP_777043	TX=9606 OS=Human GN=RP11-494M8.4 TA=ENST00000529488 PA=IP_777043	0.02	1.354	9	1	7	1	79	8.8	5.73	0	1	0	0.057	0.562029	0.18	188.9	11.1	42.98	32.44	2220260	2.66574e+06	3.03356e+06	4.63815e+06	3177188	2.3199e+06	1864780	2.97188e+06	3.43611e+06	3.14129e+06	3.70549e+06		1.47147e+06	2.18986e+06	High	Peak Found	High	Peak Found	High	Peak Found	High	High	Peak Found	High	High	Not Found	Peak Found
High	Master Protein	IP_2392887	TX=9606 OS=Human GN=LOC105378753 TA=XR_947413.2,XR_947408.2,XR_947409.2 PA=IP_2392887	0.006	2.053	11	1	1	1	159	16.9	11.9	0	1	0	0.01	5.55356e-17		200		12.09											129458	209792				Not Found	Not Found	Not Found	Not Found	Not Found	Not Found	Not Found	Not Found	Not Found	High	Peak Found	Not Found	Not Found
Medium	Master Protein	IP_659625	TX=9606 OS=Human GN=GXYLT1P2 TA=ENST00000433312 PA=IP_659625	0.018	1.392	14	1	1	1	120	12.5	7.65	0	1	0	0.01	5.55356e-17		200		41.84			107016			182895	63265.4	81589.1	100821							Not Found	Peak Found	Not Found	Not Found	Peak Found	Peak Found	Peak Found	High	Not Found	Not Found	Not Found	Not Found	Not Found
High	Master Protein	IP_756980	TX=9606 OS=Human GN=ARGLU1 TA=ENST00000360629,ENST00000375926 PA=IP_756980	0	8.829	62	3	26	1	50	5.9	8.21	47.99	3	0	0.01	5.55356e-17		200		42.27		88347		193381	223956	116502	103533		94724.6	161388		143729				High	Not Found	High	Peak Found	Peak Found	Peak Found	Not Found	High	Peak Found	Not Found	High	Not Found	Not Found
High	Master Protein	IP_197940	TX=9606 OS=Human GN=DRAP1 TA=NM_006442.3,ENST00000527119,ENST00000312515,ENST00000532933 PA=IP_197940	0.008	1.791	12	1	1	1	114	12.6	12.06	2.1	1	0	0.01	5.55356e-17		200		62.34		315499	504456	510390	889530	847287	285744	562243	528197	910144	71152.8	530061				Peak Found	Peak Found	Peak Found	Peak Found	Peak Found	Peak Found	High	Peak Found	Peak Found	Peak Found	Peak Found	Not Found	Not Found
High	Master Protein	IP_581419	TX=9606 OS=Human GN=RP11-10F11.4 TA=ENST00000634439 PA=IP_581419	0.003	2.44	13	1	1	1	64	7.2	10.04	2.85	1	0	0.01	5.55356e-17		200		60.31				64251.1	374638	136977										Not Found	Not Found	Peak Found	High	Peak Found	Not Found	Not Found	Not Found	Not Found	Not Found	Not Found	Not Found	Not Found
High	Master Protein	IP_121601	TX=9606 OS=Human GN=SPATA5 TA=NM_145207.2,ENST00000274008 PA=IP_121601	0.002	2.551	40	1	1	1	40	4.5	5.02	2.08	1	0	0.01	5.55356e-17		200		47.11			195748	146248	250984	235863	59614	96617	173913	70738.8		92718.9				Not Found	Peak Found	Peak Found	High	Peak Found	Peak Found	Peak Found	Peak Found	Peak Found	Not Found	Peak Found	Not Found	Not Found
Medium	Master Protein	IP_144780	TX=9606 OS=Human GN=TRAPPC3L TA=ENST00000368602,ENST00000437098,ENST00000356128,NM_001139444.2 PA=IP_144780	0.024	1.279	25	1	1	1	59	6.7	10.3	0	1	0	0.01	5.55356e-17		200		35.8		337483	433068	814196	1.07154e+06	586358	345992	403520	750551	456256	234635	444088				High	Peak Found	Peak Found	Peak Found	Peak Found	Peak Found	Peak Found	Peak Found	Peak Found	Peak Found	Peak Found	Not Found	Not Found
Medium	Master Protein	IP_729791	TX=9606 OS=Human GN=MT1X TA=ENST00000568370,ENST00000562939 PA=IP_729791	0.011	1.619	19	1	1	1	36	4	5.02	1.69	1	0	0.01	5.55356e-17		200		51.07					170457			96466.2	204506		83010.5					Not Found	Not Found	Not Found	Peak Found	Not Found	Not Found	Peak Found	High	Not Found	Peak Found	Not Found	Not Found	Not Found
High	Master Protein	IP_285613	TX=9606 OS=Human GN=ZMYND8 TA=ENST00000262975,ENST00000352431,XM_006723763.1,XM_017027767.1,XM_011528753.1,XM_017027766.1,XM_011528752.1,XM_017027760.1,ENST00000311275,XM_017027764.1,XM_017027765.1,XM_011528751.1,NM_001281777.2,XM_017027761.1,ENST00000372023,NM_001281783.2,ENST00000396281,NM_012408.5,XM_017027768.1,XM_017027769.1,NM_001281771.2,XM_006723762.3,NM_001281781.2,ENST00000471951,XM_017…	0.008	1.764	23	1	3	1	39	4.4	8.25	1.77	1	0	0.01	5.55356e-17		200		44.72		111111	223372	203309	299913	263090	174491	138042	192226	227826						Peak Found	Peak Found	Peak Found	High	Peak Found	Peak Found	Peak Found	High	High	Not Found	Not Found	Not Found	Not Found
Medium	Master Protein	IP_078554	TX=9606 OS=Human GN=IBA57 TA=NM_001310327.1,NM_001010867.3,ENST00000366711,ENST00000484749 PA=IP_078554	0.022	1.323	17	1	6	1	42	4.8	11.6	7.02	1	0	0.01	5.55356e-17		200		48.06		549951	859206	905982	1.64927e+06	999480	1.00366e+06	721634	868390	1.12338e+06	830426	1.18154e+06				Peak Found	High	High	Peak Found	High	Peak Found	High	Peak Found	High	Peak Found	High	Not Found	Not Found
High	Master Protein	IP_219869	TX=9606 OS=Human GN=DGKH TA=NM_152910.5,NM_001297429.1,NM_001204504.2,ENST00000498255,ENST00000627777,ENST00000626247,ENST00000337343,ENST00000536612,ENST00000628433,ENST00000261491,NM_178009.4,NM_001204505.2,ENST00000379274,NM_001204506.2 PA=IP_219869	0.009	1.648	41	1	1	1	29	3.5	9.7	0	1	0	0.01	5.55356e-17		200		81.2		283049	340455	312300	456341	306306		30655.4	158191		362093	44790.6				Peak Found	Peak Found	High	Peak Found	Peak Found	Not Found	Peak Found	Peak Found	Not Found	Peak Found	Peak Found	Not Found	Not Found
Medium	Master Protein	IP_628930	TX=9606 OS=Human GN=RBM6 TA=ENST00000438912 PA=IP_628930	0.011	1.61	5	1	1	1	140	16	9.91	0	1	0	0.01	5.55356e-17		200		37.29		265620	320536	482856		537361	283164	292711	476400	623655	330807	605838				Peak Found	Peak Found	Peak Found	Not Found	High	Peak Found	Peak Found	Peak Found	Peak Found	Peak Found	Peak Found	Not Found	Not Found
High	Master Protein	IP_665452	TX=9606 OS=Human GN=UBE2D3P1 TA=ENST00000436669 PA=IP_665452	0	4.44	7	1	2	1	147	16.9	8.6	4.82	1	0	0.01	5.55356e-17		200		51		383111	458968	1.09775e+06	883320	357830	147957	176891		544623	475329	869921				Peak Found	High	Peak Found	Peak Found	Peak Found	Peak Found	Peak Found	Not Found	High	Peak Found	Peak Found	Not Found	Not Found
High	Master Protein	IP_590938	TX=9606 OS=Human GN=HMGB3P18 TA=ENST00000406327 PA=IP_590938	0	10.166	34	4	11	3	74	8.7	9.39	7.91	4	0	0.01	5.55356e-17		200		98.9											2.44649e+06	590983				Not Found	Not Found	Not Found	Not Found	Not Found	Not Found	Not Found	Not Found	Not Found	High	High	Not Found	Not Found
High	Master Protein	IP_247038	TX=9606 OS=Human GN=CDH13 TA=ENST00000566620,NM_001220488.1,NM_001220490.1,NM_001257.4,ENST00000428848,XM_011522804.2,ENST00000539548,ENST00000622885,ENST00000268613,ENST00000567109,NM_001220489.1 PA=IP_247038	0.008	1.812	33	1	1	1	58	6.7	9.44	0	1	0																						Peak Found	Peak Found	Peak Found	Peak Found	Peak Found	Peak Found	Peak Found	Not Found	Peak Found	Peak Found	High	Peak Found	Peak Found
High	Master Protein	IP_557274	TX=9606 OS=Human GN=HSPA8P1 TA=ENST00000425843 PA=IP_557274	0	21.457	44	2	5	1	54	6.5	7.5	15.33	2	0																						Not Found	Not Found	Not Found	Not Found	High	Not Found	Not Found	Not Found	Not Found	Not Found	Not Found	Not Found	Not Found
Medium	Master Protein	IP_153094	TX=9606 OS=Human GN=POM121 TA=ENST00000395270,NM_001257190.2 PA=IP_153094	0.017	1.425	21	1	1	1	62	6.6	9.57	0	1	0																						Peak Found	Peak Found	Peak Found	Not Found	Peak Found	Peak Found	Peak Found	Peak Found	High	Peak Found	Peak Found	Peak Found	Not Found
Medium	Master Protein	IP_597129	TX=9606 OS=Human GN=RPS17P1 TA=ENST00000396783 PA=IP_597129	0.027	1.232	20	1	1	1	109	12.3	8.5	2.55	1	0																						Not Found	Not Found	Not Found	High	Not Found	Not Found	Not Found	Not Found	Not Found	Not Found	Not Found	Not Found	Not Found
Medium	Master Protein	IP_745252	TX=9606 OS=Human GN=MEG8 TA=ENST00000553465 PA=IP_745252	0.024	1.29	11	1	1	1	63	6.8	10.02	2.5	1	0																						Peak Found	Peak Found	Peak Found	Peak Found	Peak Found	Peak Found	Peak Found	Peak Found	Peak Found	Peak Found	Peak Found	Peak Found	High
High	Master Protein	IP_079312	TX=9606 OS=Human GN=EDARADD,ENO1P1 TA=ENST00000366587,NM_080738.3,NM_145861.2,ENST00000359362 PA=IP_079312	0	18.288	14	5	16	1	388	42.3	5.92	26.79	5	0																						High	Not Found	Not Found	Not Found	Not Found	Not Found	Not Found	Not Found	Peak Found	Peak Found	Peak Found	Not Found	Not Found
High	Master Protein	IP_557390	TX=9606 OS=Human GN=RP5-878I13.1 TA=ENST00000619615 PA=IP_557390	0	14.875	19	2	16	1	109	12.2	6.76	43.52	2	0																						Not Found	Not Found	Not Found	Not Found	Not Found	Not Found	Not Found	Not Found	Not Found	Not Found	Not Found	Not Found	High
High	Master Protein	IP_572435	TX=9606 OS=Human GN=HSPA8P11 TA=ENST00000508840 PA=IP_572435	0	13.771	22	2	17	1	102	10.9	4.7	38.34	2	0																						Peak Found	Peak Found	Peak Found	High	High	Peak Found	Peak Found	High	Peak Found	Peak Found	Peak Found	Peak Found	Peak Found
High	Master Protein	IP_279923	TX=9606 OS=Human GN=DUXA TA=NM_001012729.1 PA=IP_279923	0.002	2.712	26	1	3	1	39	4.1	7.85	4.49	1	0																						Not Found	Not Found	High	High	Not Found	High	Not Found	Not Found	Not Found	Not Found	Not Found	Not Found	Not Found
Medium	Master Protein	IP_261807	TX=9606 OS=Human GN=NARF TA=ENST00000577432,XM_006722278.3,ENST00000581202 PA=IP_261807	0.012	1.536	75	1	1	1	44	4.6	5.72	0	1	0																						Not Found	Not Found	Not Found	Not Found	Not Found	Not Found	Not Found	High	Not Found	Not Found	Not Found	Not Found	Not Found
High	Master Protein	IP_745562	TX=9606 OS=Human GN=RP11-404P21.9 TA=ENST00000555221 PA=IP_745562	0.001	2.896	20	1	1	1	79	9.6	9.04	0	1	0																						Not Found	Not Found	Not Found	High	Not Found	Not Found	Not Found	Not Found	Not Found	Not Found	Not Found	Not Found	Not Found
High	Master Protein	IP_691723	TX=9606 OS=Human GN=CTC-398G3.2 TA=ENST00000463278 PA=IP_691723	0	10.647	44	2	23	1	75	7.9	6.49	40.38	2	0																						Not Found	Not Found	Not Found	Not Found	Not Found	Not Found	Not Found	Not Found	Not Found	Not Found	High	Not Found	Not Found
High	Master Protein	IP_076388	TX=9606 OS=Human GN=MDM4 TA=ENST00000463049,ENST00000616250,ENST00000367182,NM_001204171.1,ENST00000391947,ENST00000454264,NM_001278516.1,NM_001278517.1,NM_001204172.1,ENST00000367183,ENST00000612738,NM_001278518.1,NM_001278519.1,NM_002393.4,ENST00000614459 PA=IP_076388	0.009	1.693	18	1	1	1	73	8	8.62	0	1	0																						Not Found	Not Found	Not Found	Not Found	High	Not Found	Not Found	Not Found	Not Found	Not Found	Not Found	Not Found	Not Found
Medium	Master Protein	IP_2355757	TX=9606 OS=Human GN=LOC105374608 TA=XR_925672.2,XR_925673.2 PA=IP_2355757	0.013	1.51	25	1	1	1	99	10.8	11.58	0	1	0																						Not Found	Not Found	Not Found	Not Found	Not Found	Not Found	High	Not Found	Not Found	Not Found	Not Found	Not Found	Not Found
High	Master Protein	IP_262077	TX=9606 OS=Human GN=LOC101928418,AC005358.3 TA=ENST00000445508,NR_104605.1 PA=IP_262077	0.001	2.937	39	1	1	1	44	5	6.76	0	1	0																						Not Found	Not Found	Not Found	High	Not Found	Not Found	Not Found	Not Found	Not Found	Not Found	Not Found	Not Found	Not Found
High	Master Protein	IP_734708	TX=9606 OS=Human GN=RP11-24M17.3 TA=ENST00000567565 PA=IP_734708	0	4.684	38	1	2	1	71	7.8	6.49	6.33	1	0																						Not Found	High	Not Found	High	Not Found	Not Found	Not Found	Not Found	Not Found	Not Found	Not Found	Not Found	Not Found
Medium	Master Protein	IP_745022	TX=9606 OS=Human GN=SKOR1 TA=ENST00000554054,ENST00000554240,XM_017022173.1,ENST00000380035 PA=IP_745022	0.014	1.489	10	1	1	1	201	21.2	12.28	2.1	1	0																						Not Found	Not Found	High	Not Found	Not Found	Not Found	Not Found	Not Found	Not Found	Not Found	Not Found	Not Found	Not Found
[truncated: 3 more columns]

## Sheet: Nsp9
Protein FDR Confidence: Combined	Master	Accession	Description	Exp. q-value: Combined	Sum PEP Score	Coverage [%]	# Peptides	# PSMs	# Unique Peptides	# AAs	MW [kDa]	calc. pI	Score Sequest HT: Sequest HT	# Peptides (by Search Engine): Sequest HT	# Razor Peptides	Abundance Ratio: (Sample) / (Control)	Abundance Ratio Adj. P-Value: (Sample) / (Control)	Abundance Ratio Variability [%]: (Sample) / (Control)	Abundances (Grouped): Control	Abundances (Grouped): Sample	Abundances (Grouped) CV [%]: Control	Abundances (Grouped) CV [%]: Sample	Abundance: F1: Control, EV	Abundance: F2: Control, EV	Abundance: F3: Control, EGFP	Abundance: F4: Control, EGFP	Abundance: F5: Control, EGFP	Abundance: F6: Control, EV	Abundance: F7: Control, EV	Abundance: F8: Control, EGFP	Abundance: F9: Control, EV	Abundance: F10: Control, EV	Abundance: F11: Control, EV	Abundance: F56: Sample, nsp9	Abundance: F57: Sample, nsp9	Abundance: F58: Sample, nsp9	Found in Sample: [S1] F1: Control, EV	Found in Sample: [S2] F2: Control, EV	Found in Sample: [S3] F3: Control, EGFP	Found in Sample: [S4] F4: Control, EGFP	Found in Sample: [S5] F5: Control, EGFP	Found in Sample: [S6] F6: Control, EV	Found in Sample: [S7] F7: Control, EV	Found in Sample: [S8] F8: Control, EGFP	Found in Sample: [S9] F9: Control, EV	Found in Sample: [S10] F10: Control, EV	Found in Sample: [S11] F11: Control, EV	Found in Sample: [S56] F56: Sample, nsp9	Found in Sample: [S57] F57: Sample, nsp9
High	Master Protein	IP_572435	TX=9606 OS=Human GN=HSPA8P11 TA=ENST00000508840 PA=IP_572435	0	15.173	22	2	23	1	102	10.9	4.7	59.4	2	0	6.956	2.18585e-11	53.78	27.9	172.1	55.23	36.61	198625	141854	822270	1.4826e+06	1.33379e+06	173703	146368	682568	310405	74222.5	703966	1.70888e+07	2.66506e+07	1.8553e+07	Peak Found	Peak Found	Peak Found	High	High	Peak Found	Peak Found	High	Peak Found	Peak Found	Peak Found	High	High
High	Master Protein	IP_788703	TX=9606 OS=Human GN=XRCC6P1 TA=ENST00000420392 PA=IP_788703	0	5.429	4	1	2	1	290	33	6.68	3.91	1	0	1.764	0.000188556	22.74	72.4	127.6	70.68			105874	74709.7	100873								571403			Not Found	High	Peak Found	Peak Found	Not Found	Not Found	Not Found	Not Found	Not Found	Not Found	Not Found	High	Not Found
High	Master Protein	IP_774695	TX=9606 OS=Human GN=TUBAP2 TA=ENST00000530835 PA=IP_774695	0	64.5	16	6	58	3	374	41	5.82	137.61	6	0	0.747	0.0705942	32.77	108.5	91.5	68.58	7.5	52226.1	828397	3.29889e+06	4.75197e+06	374353	437065	183482	2.94086e+06	1.04498e+06	348192	570378	5.21231e+06	4.63075e+06	4.95096e+06	High	Peak Found	Peak Found	High	High	High	Peak Found	High	High	High	Peak Found	High	High
Medium	Master Protein	IP_738445	TX=9606 OS=Human GN=SPATA31E3P TA=ENST00000613133 PA=IP_738445	0.02	1.361	3	1	1	1	277	30.2	7.94	2.15	1	0	0.417	0.593552	7.86	141.7	58.3	36.85	13.43	195482	271883	328255	470232	371422	268835	115578	394098	491592	292513	276832	889027	985521	1034767	Peak Found	Peak Found	Peak Found	Peak Found	Peak Found	High	Peak Found	Peak Found	Peak Found	Peak Found	Peak Found	Peak Found	Peak Found
High	Master Protein	IP_671815	TX=9606 OS=Human GN=RP11-430L17.1 TA=ENST00000445689 PA=IP_671815	0.001	3.226	21	1	1	1	126	14.6	9.07	0	1	0	0.296	0.901409	3.14	158.3	41.7	45.7	44.93	1.38969e+06	755253	2.09473e+06	2.78132e+06	1.91401e+06	316894	356788	1.57315e+06	872018			2.04322e+06	3.49895e+06	2.06957e+06	Peak Found	Peak Found	Peak Found	Peak Found	High	Peak Found	Peak Found	Peak Found	Peak Found	Not Found	Not Found	Peak Found	Peak Found
High	Master Protein	IP_271067	TX=9606 OS=Human GN=STX10 TA=NM_001271609.1,NM_003765.2,NM_001271610.1,NM_001271611.1,XM_011528397.2,ENST00000591197 PA=IP_271067	0.002	2.549	38	1	1	1	29	3.1	6.52	1.71	1	0	0.283	0.928657	2.88	152.5	47.5	28.47	25.82	213220	131748	741147	794200	486065	203984	163913	394191	362773		161158	795442	624364	497855	Peak Found	Peak Found	Peak Found	Peak Found	Peak Found	Peak Found	Peak Found	Peak Found	Peak Found	Not Found	High	Peak Found	Peak Found
High	Master Protein	IP_724315	TX=9606 OS=Human GN=HMGN2P3 TA=ENST00000433603 PA=IP_724315	0	111.551	51	8	111	1	90	9.4	9.99	245.15	8	7	0.265	0.964691	5.51	156.8	43.2	31.15	3.13	4.75444e+07	6.24377e+07	5.12007e+07	1.59555e+08	1.13512e+08	5.41456e+07	2.52459e+07	8.79253e+07	6.21553e+07	4.06917e+07	8.25631e+07	1.34546e+08	1.21504e+08	1.43176e+08	High	High	High	High	High	High	High	High	High	Peak Found	High	High	High
High	Master Protein	IP_708606	TX=9606 OS=Human GN=RP11-1072C15.6 TA=ENST00000623480 PA=IP_708606	0.006	1.881	26	1	6	1	62	6.9	8.16	0	1	0	0.248	0.991338	5.07	160.3	39.7	71.73	20.04	587488	553407	680700	1.28768e+06	834414	544877	776209	410334	1.55161e+06	925968	2.10755e+06	1.29176e+06	1.5938e+06	1989742	Peak Found	High	High	High	High	Peak Found	High	Peak Found	Peak Found	Peak Found	Peak Found	Peak Found	Peak Found
Medium	Master Protein	IP_671071	TX=9606 OS=Human GN=LOC101929023,RP4-655J12.4 TA=ENST00000434879,NR_125973.1 PA=IP_671071	0.025	1.294	22	1	1	1	67	7.3	8.94	0	1	0	0.227	0.970462	1.48	163.4	36.6	47.42	13.39	285506	153485	396693	633334	327501	123067	58971.1	264438	593437	156004	192426	465539	332751	380919	Peak Found	Peak Found	Peak Found	High	Peak Found	Peak Found	Peak Found	Peak Found	Peak Found	Peak Found	Peak Found	Peak Found	Peak Found
High	Master Protein	IP_197940	TX=9606 OS=Human GN=DRAP1 TA=NM_006442.3,ENST00000527119,ENST00000312515,ENST00000532933 PA=IP_197940	0.007	1.826	12	1	1	1	114	12.6	12.06	2.1	1	0	0.216	0.941962	2.35	167.4	32.6	62.22	21.7	315499	504456	510390	889530	847287	285744	562243	528197	910144	71152.8	530061	769255	671310	1.17563e+06	Peak Found	Peak Found	Peak Found	Peak Found	Peak Found	Peak Found	High	Peak Found	Peak Found	Peak Found	Peak Found	Peak Found	Peak Found
High	Master Protein	IP_628930	TX=9606 OS=Human GN=RBM6 TA=ENST00000438912 PA=IP_628930	0.01	1.595	5	1	3	1	140	16	9.91	0	1	0	0.21	0.927426	2.06	167.5	32.5	37.13	9.76	265620	320536	482856		537361	283164	292711	476400	623655	330807	605838	711117	718067	757380	Peak Found	Peak Found	Peak Found	Not Found	High	Peak Found	Peak Found	Peak Found	Peak Found	Peak Found	Peak Found	Peak Found	High
High	Master Protein	IP_250961	TX=9606 OS=Human GN=SENP3-EIF4A1,SENP3 TA=NM_015670.5,ENST00000614237,ENST00000619785,NR_037926.1,ENST00000321337,ENST00000429205 PA=IP_250961	0.002	2.947	52	1	4	1	31	3.5	9.32	4.26	1	0	0.202	0.902632	0.96	166.5	33.5	31.7	12.84	580719	927938	1.70605e+06	1.64275e+06	1.44614e+06	669539	792986	1.72412e+06	1.18863e+06	665504	874483	1.79913e+06	1.27955e+06		Peak Found	Peak Found	Peak Found	Peak Found	High	High	High	Peak Found	Peak Found	Peak Found	High	Peak Found	Peak Found
High	Master Protein	IP_558277	TX=9606 OS=Human GN=FLNA TA=ENST00000490936 PA=IP_558277	0.01	1.592	19	1	3	1	48	5	9.54	4.31	1	0	0.201	0.897546	2.09	170.5	29.5	33.98	28.58	1.09138e+06	1.20966e+06	1.57833e+06	2.75828e+06	1.99893e+06	1.2074e+06	472164	1.18447e+06	2.17308e+06	1064992	1.44981e+06	1.82318e+06	2.48483e+06	1.93863e+06	Peak Found	Peak Found	High	Peak Found	High	Peak Found	Peak Found	Peak Found	High	Peak Found	Peak Found	Peak Found	Peak Found
High	Master Protein	IP_595403	TX=9606 OS=Human GN=RPL5P20 TA=ENST00000403848 PA=IP_595403	0	5.913	28	2	5	1	87	9.9	7.28	2.56	2	0	0.189	0.860244	1.72	171.5	28.5	37.64	11.17	512651	565836	1.18818e+06	1.50176e+06	960890	732318	459986	534615	929915	638884	827943	1.06254e+06	861508	1.31636e+06	High	Peak Found	Peak Found	Peak Found	Peak Found	Peak Found	Peak Found	Peak Found	Peak Found	Peak Found	High	High	High
Medium	Master Protein	IP_659614	TX=9606 OS=Human GN=ANKRD20A11P TA=ENST00000442192 PA=IP_659614	0.014	1.452	17	1	1	1	167	19.3	5	0	1	0	0.189	0.860244	5.06	184.9	15.1	57.93	111.49	128470	169660	402331					34466.8				127640	621207	105281	Peak Found	High	Peak Found	Not Found	Not Found	Not Found	Not Found	Peak Found	Not Found	Not Found	Not Found	Peak Found	Peak Found
Medium	Master Protein	IP_2380676	TX=9606 OS=Human GN=LOC105373460 TA=XR_939783.2 PA=IP_2380676	0.011	1.569	9	1	14	1	76	8.7	6.52	28.79	1	0	0.171	0.778889	1.35	170.8	29.2	38.98	5.25	11378269	13757891	14054687	24741962	22519388	13834143	9795234	13367853	19620510	7.19978e+06	15141531	20574078	17439788	23710280	High	High	High	High	High	High	High	High	High	High	High	High	High
High	Master Protein	IP_756980	TX=9606 OS=Human GN=ARGLU1 TA=ENST00000360629,ENST00000375926 PA=IP_756980	0	8.43	62	3	30	1	50	5.9	8.21	54.56	3	0	0.169	0.766814	1.42	171	29	41.67	6.64	88347		193381	223956	116502	103533		94724.6	161388		143729	155898		181045	High	Not Found	High	Peak Found	Peak Found	Peak Found	Not Found	High	Peak Found	Not Found	High	Peak Found	Not Found
High	Master Protein	IP_258426	TX=9606 OS=Human GN=DHX40 TA=XM_011525254.2,XM_017025081.1,XM_017025080.1,ENST00000577549,NM_001166301.1,XM_011525253.2,XM_006722083.2,ENST00000251241,NM_024612.4,XM_017025083.1,XM_017025082.1 PA=IP_258426	0.006	1.911	11	1	3	1	72	7.9	10.96	2.43	1	0	0.163	0.734224	0.75	172.9	27.1	23.89	22.74	259463	299331	504061	932383	556375	200230	108814	237047	494134	225070	288257	355878	468785	434117	Peak Found	Peak Found	Peak Found	Peak Found	Peak Found	Peak Found	High	High	Peak Found	Peak Found	Peak Found	Peak Found	Peak Found
High	Master Protein	IP_557348	TX=9606 OS=Human GN=HNRNPA1P28 TA=ENST00000424481 PA=IP_557348	0	31.806	43	4	12	1	77	9.4	9.44	31.85	4	0	0.157	0.704785	3.34	167.2	32.8	50.38	119.89	232404	1.0504e+06	1.22507e+06	1.17931e+06					610066			2866919	201562		Peak Found	High	High	High	Not Found	Not Found	Not Found	Not Found	Peak Found	Not Found	Not Found	Peak Found	Peak Found
Medium	Master Protein	IP_2300562	TX=9606 OS=Human GN=LOC105370060 TA=XR_001749386.1,XR_945506.2,XR_945504.2,XR_001749387.1,XR_001749385.1 PA=IP_2300562	0.025	1.282	32	1	1	1	44	4.9	7.34	2.16	1	0	0.15	0.64432	2.37	177	23	103.53	54.43	656716		723066	414353	195465	184479	184821	224374	728376	1.40576e+06	999961	435919	357931	1.07362e+06	Peak Found	Not Found	Peak Found	Peak Found	Peak Found	Peak Found	Peak Found	Peak Found	Peak Found	Peak Found	High	Peak Found	Peak Found
High	Master Protein	IP_674332	TX=9606 OS=Human GN=C1orf35 TA=ENST00000465199 PA=IP_674332	0	13.594	16	2	8	2	187	19.1	11.55	9.68	2	0	0.143	0.589894	0.9	176.8	23.2	59.79	0.89	252279	356737	428131	593235	388484	294562	271809	177342	487638	64715	92106	242249		259361	Peak Found	High	High	High	Peak Found	Peak Found	Peak Found	High	High	Peak Found	Peak Found	Peak Found	Not Found
High	Master Protein	IP_121601	TX=9606 OS=Human GN=SPATA5 TA=NM_145207.2,ENST00000274008 PA=IP_121601	0.002	2.553	40	1	2	1	40	4.5	5.02	4.22	1	0	0.141	0.574779	0.88	176.5	23.5	47.07	26.16		195748	146248	250984	235863	59614	96617	173913	70738.8		92718.9	119092	144996	110569	Not Found	Peak Found	Peak Found	High	Peak Found	Peak Found	Peak Found	Peak Found	Peak Found	Not Found	Peak Found	Peak Found	High
High	Master Protein	IP_665452	TX=9606 OS=Human GN=UBE2D3P1 TA=ENST00000436669 PA=IP_665452	0	4.682	7	1	2	1	147	16.9	8.6	4.82	1	0	0.132	0.486752	0.8	175.8	24.2	51.05	16.8	383111	458968	1.09775e+06	883320	357830	147957	176891		544623	475329	869921	473983		636236	Peak Found	High	Peak Found	Peak Found	Peak Found	Peak Found	Peak Found	Not Found	High	Peak Found	Peak Found	Peak Found	Not Found
High	Master Protein	IP_204732	TX=9606 OS=Human GN=DKFZp779M0652 TA=NR_027134.1,ENST00000378779 PA=IP_204732	0.008	1.683	9	1	3	1	79	7.8	7.25	5.3	1	0	0.124	0.409649	0.62	178.3	21.7	38.03	22.64	323423	648143	577507	1.37778e+06	967535	595452	296000	832563	754001	132677	507758	470348	610071	552434	Peak Found	High	High	Peak Found	Peak Found	Peak Found	Peak Found	Peak Found	Peak Found	Peak Found	High	Peak Found	Peak Found
Medium	Master Protein	IP_103496	TX=9606 OS=Human GN=LTF TA=NM_002343.5,ENST00000417439,ENST00000231751,NM_001321122.1,ENST00000443496,ENST00000426532,NM_001199149.1,NM_001321121.1 PA=IP_103496	0.013	1.525	28	1	2	1	53	5.9	12	0	1	0	0.122	0.39292	1.07	180.1	19.9	69.48	12.83	371324	422540	479082	878133	1.32694e+06	853024	628640	1.3909e+06	1.1523e+06	1537139	1.56514e+06	792677	824023	811200	Peak Found	Peak Found	Peak Found	Peak Found	High	High	Peak Found	Peak Found	Peak Found	Peak Found	Peak Found	Peak Found	Peak Found
High	Master Protein	IP_191530	TX=9606 OS=Human GN=PIDD1 TA=XM_005253008.5 PA=IP_191530	0	18.106	23	4	19	4	284	28.2	9.67	31.13	4	0	0.116	0.334972	0.93	179.1	20.9	50.4	31.37	844673	955974	1.84425e+06	1.57695e+06	1.2912e+06	744638	1.04263e+06	998087	2.06805e+06	429074	892547	975934	840516	559773	High	High	High	High	High	High	Peak Found	High	High	High	High	High	Peak Found
High	Master Protein	IP_715224	TX=9606 OS=Human GN=OSBPL7 TA=ENST00000613735 PA=IP_715224	0.008	1.666	10	1	1	1	90	9.4	9.5	1.76	1	0	0.113	0.306713	0.72	175.7	24.3	44.36	39.35	562464	1.65478e+06	2.07051e+06	3.01565e+06	2.37759e+06	1.28427e+06	1.1008e+06	1.2826e+06	1.03194e+06		1.15981e+06	1.32857e+06	1.47336e+06	780185	Peak Found	Peak Found	High	Peak Found	Peak Found	Peak Found	Peak Found	Peak Found	Peak Found	Not Found	Peak Found	Peak Found	Peak Found
High	Master Protein	IP_676326	TX=9606 OS=Human GN=DNM3 TA=ENST00000520906 PA=IP_676326	0.002	2.354	23	1	14	1	40	4.6	7.08	32.61	1	0	0.109	0.272381	0.41	178.2	21.8	40.77	9.09	2.08451e+06	3902992	5922977	7.14037e+06	5.65403e+06	2.87742e+06	2.86064e+06	4843416	4496849	1.53298e+06	5902108	3.33476e+06	2.79131e+06	2.9729e+06	High	High	High	High	High	High	High	High	High	High	High	High	High
High	Master Protein	IP_747026	TX=9606 OS=Human GN=DNAJC8P1 TA=ENST00000554535 PA=IP_747026	0	11.59	22	3	21	1	87	10.9	9.94	33.41	3	0	0.101	0.196008	0.52	180.3	19.7	44.79	28.23	211892	289897	446570	642258	610772	261601	285565	444475	365483	320382	615237	287612	317306	220459	High	Peak Found	High	Peak Found	Peak Found	Peak Found	Peak Found	Peak Found	Peak Found	Peak Found	Peak Found	Peak Found	Peak Found
High	Master Protein	IP_2345055	TX=9606 OS=Human GN=LOC105378113 TA=XR_943231.2 PA=IP_2345055	0.008	1.687	5	1	4	1	129	14.4	9.94	5.08	1	0	0.062	0.01694	0.1	188.4	11.6	36.27		508738	812289	916280	1.76619e+06	1.14678e+06	858897	344733	1.1729e+06	1.07276e+06	299757	513711	372686			Peak Found	High	High	High	Peak Found	Peak Found	Peak Found	Peak Found	Peak Found	Peak Found	High	Peak Found	Not Found
Medium	Master Protein	IP_153094	TX=9606 OS=Human GN=POM121 TA=ENST00000395270,NM_001257190.2 PA=IP_153094	0.014	1.444	21	1	1	1	62	6.6	9.57	0	1	0	0.01	4.85521e-17		200		101.18		229293	128237	46514.6		232155	547164	691668	318511	445699	245230	1134775				Peak Found	Peak Found	Peak Found	Not Found	Peak Found	Peak Found	Peak Found	Peak Found	High	Peak Found	Peak Found	Not Found	Not Found
High	Master Protein	IP_230046	TX=9606 OS=Human GN=NKX2-1-AS1 TA=NR_103710.1,ENST00000521292 PA=IP_230046	0.008	1.656	16	1	2	1	81	8.6	8.59	0	1	0	0.01	4.85521e-17		200		40.64			203472	237516	312138	236598	146228	114016	180969			103716				Not Found	Peak Found	Peak Found	Peak Found	Peak Found	Peak Found	High	High	Not Found	Not Found	Peak Found	Not Found	Not Found
Medium	Master Protein	IP_593377	TX=9606 OS=Human GN=FRMD1 TA=XM_011536146.2,XM_017011318.1,ENST00000358587 PA=IP_593377	0.015	1.413	16	1	1	1	159	15.9	8.28	0	1	0	0.01	4.85521e-17		200		24.65		215074	268791	555798	874447	331261		180539	344794		185327	286698				Peak Found	Peak Found	High	Peak Found	Peak Found	Not Found	Peak Found	Peak Found	Not Found	Peak Found	Peak Found	Not Found	Not Found
Medium	Master Protein	IP_729791	TX=9606 OS=Human GN=MT1X TA=ENST00000568370,ENST00000562939 PA=IP_729791	0.01	1.584	19	1	1	1	36	4	5.02	1.69	1	0	0.01	4.85521e-17		200		81.15				35688.9	170457	53963.6		96466.2	204506	62108	83010.5					Not Found	Not Found	Peak Found	Peak Found	Peak Found	Not Found	Peak Found	High	Peak Found	Peak Found	Not Found	Not Found	Not Found
High	Master Protein	IP_581419	TX=9606 OS=Human GN=RP11-10F11.4 TA=ENST00000634439 PA=IP_581419	0.002	2.299	13	1	1	1	64	7.2	10.04	2.85	1	0	0.01	4.85521e-17		200		60.36				64251.1	374638	136977										Not Found	Not Found	Peak Found	High	Peak Found	Not Found	Not Found	Not Found	Not Found	Not Found	Not Found	Not Found	Not Found
High	Master Protein	IP_2392887	TX=9606 OS=Human GN=LOC105378753 TA=XR_947413.2,XR_947408.2,XR_947409.2 PA=IP_2392887	0.006	1.993	11	1	1	1	159	16.9	11.9	0	1	0	0.01	4.85521e-17		200		12.26											129458	209792				Not Found	Not Found	Not Found	Not Found	Not Found	Not Found	Not Found	Not Found	Not Found	High	Peak Found	Not Found	Not Found
Medium	Master Protein	IP_659625	TX=9606 OS=Human GN=GXYLT1P2 TA=ENST00000433312 PA=IP_659625	0.015	1.408	14	1	1	1	120	12.5	7.65	0	1	0	0.01	4.85521e-17		200		41.72			107016			182895	63265.4	81589.1	100821							Not Found	Peak Found	Not Found	Not Found	Peak Found	Peak Found	Peak Found	High	Not Found	Not Found	Not Found	Not Found	Not Found
High	Master Protein	IP_168756	TX=9606 OS=Human GN=LOC729732 TA=NR_047662.2 PA=IP_168756	0.002	2.55	3	1	2	1	266	27.8	11.69	4.04	1	0	0.01	4.85521e-17		200		55.92		408935	468830	425506	579720	388440	475842	371292	264085	971601	523498	770236				High	Peak Found	Peak Found	High	Peak Found	Peak Found	Peak Found	Peak Found	Peak Found	Peak Found	Peak Found	Not Found	Not Found
High	Master Protein	IP_285613	TX=9606 OS=Human GN=ZMYND8 TA=ENST00000262975,ENST00000352431,XM_006723763.1,XM_017027767.1,XM_011528753.1,XM_017027766.1,XM_011528752.1,XM_017027760.1,ENST00000311275,XM_017027764.1,XM_017027765.1,XM_011528751.1,NM_001281777.2,XM_017027761.1,ENST00000372023,NM_001281783.2,ENST00000396281,NM_012408.5,XM_017027768.1,XM_017027769.1,NM_001281771.2,XM_006723762.3,NM_001281781.2,ENST00000471951,XM_017…	0.007	1.82	23	1	3	1	39	4.4	8.25	1.77	1	0	0.01	4.85521e-17		200		44.25		111111	223372	203309	299913	263090	174491	138042	192226	227826						Peak Found	Peak Found	Peak Found	High	Peak Found	Peak Found	Peak Found	High	High	Not Found	Not Found	Not Found	Not Found
High	Master Protein	IP_590938	TX=9606 OS=Human GN=HMGB3P18 TA=ENST00000406327 PA=IP_590938	0	9.73	34	4	11	3	74	8.7	9.39	7.91	4	0	0.01	4.85521e-17		200		107.02											2.44649e+06	461415				Not Found	Not Found	Not Found	Not Found	Not Found	Not Found	Not Found	Not Found	Not Found	High	High	Not Found	Not Found
Medium	Master Protein	IP_219869	TX=9606 OS=Human GN=DGKH TA=NM_152910.5,NM_001297429.1,NM_001204504.2,ENST00000498255,ENST00000627777,ENST00000626247,ENST00000337343,ENST00000536612,ENST00000628433,ENST00000261491,NM_178009.4,NM_001204505.2,ENST00000379274,NM_001204506.2 PA=IP_219869	0.013	1.51	41	1	1	1	29	3.5	9.7	0	1	0	0.01	4.85521e-17		200		66.28		283049	340455	312300	456341	306306			158191		362093					Peak Found	Peak Found	High	Peak Found	Peak Found	Not Found	Not Found	Peak Found	Not Found	Peak Found	Not Found	Not Found	Not Found
High	Master Protein	IP_602798	TX=9606 OS=Human GN=RP11-509M23.1 TA=ENST00000425840 PA=IP_602798	0	4.824	37	2	16	1	92	10.2	6.77	26	2	0																						High	Not Found	Not Found	Not Found	High	Not Found	Not Found	High	Not Found	Not Found	Not Found	Not Found	Not Found
High	Master Protein	IP_734708	TX=9606 OS=Human GN=RP11-24M17.3 TA=ENST00000567565 PA=IP_734708	0	5.659	38	1	2	1	71	7.8	6.49	6.33	1	0																						Not Found	High	Not Found	High	Not Found	Not Found	Not Found	Not Found	Not Found	Not Found	Not Found	Not Found	Not Found
High	Master Protein	IP_745252	TX=9606 OS=Human GN=MEG8 TA=ENST00000553465 PA=IP_745252	0.007	1.801	11	1	2	1	63	6.8	10.02	3.9	1	0																						Peak Found	Peak Found	Peak Found	Peak Found	Peak Found	Peak Found	Peak Found	Peak Found	Peak Found	Peak Found	Peak Found	Peak Found	High
High	Master Protein	IP_557274	TX=9606 OS=Human GN=HSPA8P1 TA=ENST00000425843 PA=IP_557274	0	34.936	44	2	9	1	54	6.5	7.5	24.48	2	0																						Not Found	Not Found	Not Found	Not Found	High	Not Found	Not Found	Not Found	Not Found	Not Found	Not Found	High	Not Found
Medium	Master Protein	IP_261807	TX=9606 OS=Human GN=NARF TA=ENST00000577432,XM_006722278.3,ENST00000581202 PA=IP_261807	0.011	1.574	75	1	1	1	44	4.6	5.72	0	1	0																						Not Found	Not Found	Not Found	Not Found	Not Found	Not Found	Not Found	High	Not Found	Not Found	Not Found	Not Found	Not Found
High	Master Protein	IP_247038	TX=9606 OS=Human GN=CDH13 TA=ENST00000566620,NM_001220488.1,NM_001220490.1,NM_001257.4,ENST00000428848,XM_011522804.2,ENST00000539548,ENST00000622885,ENST00000268613,ENST00000567109,NM_001220489.1 PA=IP_247038	0.01	1.619	33	1	1	1	58	6.7	9.44	0	1	0																						Peak Found	Peak Found	Peak Found	Peak Found	Peak Found	Peak Found	Peak Found	Not Found	Peak Found	Peak Found	High	Not Found	Not Found
High	Master Protein	IP_745562	TX=9606 OS=Human GN=RP11-404P21.9 TA=ENST00000555221 PA=IP_745562	0.002	2.934	20	1	1	1	79	9.6	9.04	0	1	0																						Not Found	Not Found	Not Found	High	Not Found	Not Found	Not Found	Not Found	Not Found	Not Found	Not Found	Not Found	Not Found
High	Master Protein	IP_279923	TX=9606 OS=Human GN=DUXA TA=NM_001012729.1 PA=IP_279923	0.002	2.392	26	1	3	1	39	4.1	7.85	4.49	1	0																						Not Found	Not Found	High	High	Not Found	High	Not Found	Not Found	Not Found	Not Found	Not Found	Not Found	Not Found
High	Master Protein	IP_079312	TX=9606 OS=Human GN=EDARADD,ENO1P1 TA=ENST00000366587,NM_080738.3,NM_145861.2,ENST00000359362 PA=IP_079312	0	15.521	12	4	13	1	388	42.3	5.92	24.09	4	0																						High	Not Found	Not Found	Not Found	Not Found	Not Found	Not Found	Not Found	Peak Found	Peak Found	Peak Found	Not Found	Not Found
Medium	Master Protein	IP_076388	TX=9606 OS=Human GN=MDM4 TA=ENST00000463049,ENST00000616250,ENST00000367182,NM_001204171.1,ENST00000391947,ENST00000454264,NM_001278516.1,NM_001278517.1,NM_001204172.1,ENST00000367183,ENST00000612738,NM_001278518.1,NM_001278519.1,NM_002393.4,ENST00000614459 PA=IP_076388	0.011	1.559	18	1	1	1	73	8	8.62	0	1	0																						Not Found	Not Found	Not Found	Not Found	High	Not Found	Not Found	Not Found	Not Found	Not Found	Not Found	Not Found	Not Found
High	Master Protein	IP_262077	TX=9606 OS=Human GN=LOC101928418,AC005358.3 TA=ENST00000445508,NR_104605.1 PA=IP_262077	0.002	2.875	39	1	1	1	44	5	6.76	0	1	0																						Not Found	Not Found	Not Found	High	Not Found	Not Found	Not Found	Not Found	Not Found	Not Found	Not Found	Not Found	Not Found
High	Master Protein	IP_691723	TX=9606 OS=Human GN=CTC-398G3.2 TA=ENST00000463278 PA=IP_691723	0	10.446	44	2	26	1	75	7.9	6.49	47.76	2	0																						Not Found	Not Found	Not Found	Not Found	Not Found	Not Found	Not Found	Not Found	Not Found	Not Found	High	Not Found	Not Found
Medium	Master Protein	IP_2355757	TX=9606 OS=Human GN=LOC105374608 TA=XR_925672.2,XR_925673.2 PA=IP_2355757	0.014	1.487	25	1	1	1	99	10.8	11.58	0	1	0																						Not Found	Not Found	Not Found	Not Found	Not Found	Not Found	High	Not Found	Not Found	Not Found	Not Found	Not Found	Not Found
High	Master Protein	IP_613981	TX=9606 OS=Human GN=RP11-402J6.3 TA=ENST00000321285 PA=IP_613981	0	8.591	30	2	14	1	64	7.2	11.74	35.97	2	0																						Not Found	Not Found	High	Not Found	Not Found	Not Found	Not Found	Not Found	Not Found	Not Found	Not Found	Not Found	Not Found
Medium	Master Protein	IP_2344072	TX=9606 OS=Human GN=LOC105377979 TA=XR_001744323.1,XR_001744324.1 PA=IP_2344072	0.025	1.294	9	1	1	1	89	9.9	8.5	1.69	1	0																						Not Found	Not Found	High	Not Found	Not Found	Not Found	Not Found	Not Found	Not Found	Not Found	Not Found	Not Found	Not Found
Medium	Master Protein	IP_745022	TX=9606 OS=Human GN=SKOR1 TA=ENST00000554054,ENST00000554240,XM_017022173.1,ENST00000380035 PA=IP_745022	0.016	1.378	10	1	1	1	201	21.2	12.28	2.1	1	0																						Not Found	Not Found	High	Not Found	Not Found	Not Found	Not Found	Not Found	Not Found	Not Found	Not Found	Not Found	Not Found
[truncated: 3 more columns]

## Sheet: Nsp10
Protein FDR Confidence: Combined	Master	Accession	Description	Exp. q-value: Combined	Sum PEP Score	Coverage [%]	# Peptides	# PSMs	# Unique Peptides	# AAs	MW [kDa]	calc. pI	Score Sequest HT: Sequest HT	# Peptides (by Search Engine): Sequest HT	# Razor Peptides	Abundance Ratio: (Sample) / (Control)	Abundance Ratio Adj. P-Value: (Sample) / (Control)	Abundance Ratio Variability [%]: (Sample) / (Control)	Abundances (Grouped): Control	Abundances (Grouped): Sample	Abundances (Grouped) CV [%]: Control	Abundances (Grouped) CV [%]: Sample	Abundance: F1: Control, EV	Abundance: F2: Control, EV	Abundance: F3: Control, EGFP	Abundance: F4: Control, EGFP	Abundance: F5: Control, EGFP	Abundance: F6: Control, EV	Abundance: F7: Control, EV	Abundance: F8: Control, EGFP	Abundance: F9: Control, EV	Abundance: F10: Control, EV	Abundance: F11: Control, EV	Abundance: F59: Sample, nsp10	Abundance: F60: Sample, nsp10	Abundance: F61: Sample, nsp10	Found in Sample: [S1] F1: Control, EV	Found in Sample: [S2] F2: Control, EV	Found in Sample: [S3] F3: Control, EGFP	Found in Sample: [S4] F4: Control, EGFP	Found in Sample: [S5] F5: Control, EGFP	Found in Sample: [S6] F6: Control, EV	Found in Sample: [S7] F7: Control, EV	Found in Sample: [S8] F8: Control, EGFP	Found in Sample: [S9] F9: Control, EV	Found in Sample: [S10] F10: Control, EV	Found in Sample: [S11] F11: Control, EV	Found in Sample: [S59] F59: Sample, nsp10	Found in Sample: [S60] F60: Sample, nsp10
High	Master Protein	IP_572435	TX=9606 OS=Human GN=HSPA8P11 TA=ENST00000508840 PA=IP_572435	0	16.83	22	2	22	1	102	10.9	4.7	58.21	2	0	6.363	3.13213e-09	29.99	26.7	173.3	40.06	10.1	198625	715723	1.52939e+06	2.55594e+06	2.16901e+06	767902	505213	1.38796e+06	1.16831e+06	508569	1.51273e+06	5.08697e+07	6.8101e+07	5.8472e+07	Peak Found	Peak Found	Peak Found	High	High	Peak Found	Peak Found	High	Peak Found	Peak Found	Peak Found	High	High
High	Master Protein	IP_774695	TX=9606 OS=Human GN=TUBAP2 TA=ENST00000530835 PA=IP_774695	0	50.977	18	7	53	3	374	41	5.82	116.65	7	0	0.533	0.19968	11.83	126	74	64.94	17	52226.1	828397	3.29889e+06	4.75197e+06	374353	437065		2.94086e+06	1.04498e+06	348192	570378	4.57588e+06	5056584	6735144	High	Peak Found	Peak Found	High	High	High	Not Found	High	High	High	Peak Found	Peak Found	Peak Found
High	Master Protein	IP_581419	TX=9606 OS=Human GN=RP11-10F11.4 TA=ENST00000634439 PA=IP_581419	0.003	2.24	13	1	1	1	64	7.2	10.04	2.85	1	0	0.381	0.483695	9.23	144.9	55.1	60.32				64251.1	374638	136977							254450			Not Found	Not Found	Peak Found	High	Peak Found	Not Found	Not Found	Not Found	Not Found	Not Found	Not Found	Peak Found	Not Found
High	Master Protein	IP_671815	TX=9606 OS=Human GN=RP11-430L17.1 TA=ENST00000445689 PA=IP_671815	0	5.857	21	1	4	1	126	14.6	9.07	3.45	1	0	0.371	0.512211	3.8	145.5	54.5	43.09	16.85	1.54702e+06	902749	2.82968e+06	3.02103e+06	2.08968e+06	423417	426249	1.81159e+06	1.01646e+06			4.26262e+06	4.03795e+06	3.38036e+06	Peak Found	Peak Found	Peak Found	Peak Found	High	Peak Found	Peak Found	Peak Found	Peak Found	Not Found	Not Found	High	High
Medium	Master Protein	IP_671071	TX=9606 OS=Human GN=LOC101929023,RP4-655J12.4 TA=ENST00000434879,NR_125973.1 PA=IP_671071	0.013	1.469	22	1	1	1	67	7.3	8.94	0	1	0	0.315	0.683978	3.12	153.5	46.5	48.6	16.88	285506	153485	396693	633334	327501	123067	58971.1	264438	593437	156004	192426	531670	752272		Peak Found	Peak Found	Peak Found	High	Peak Found	Peak Found	Peak Found	Peak Found	Peak Found	Peak Found	Peak Found	Peak Found	Peak Found
High	Master Protein	IP_756980	TX=9606 OS=Human GN=ARGLU1 TA=ENST00000360629,ENST00000375926 PA=IP_756980	0	8.036	62	3	31	1	50	5.9	8.21	60.49	3	0	0.285	0.77103	4.24	155.7	44.3	43.47		88347		193381	223956	116502	103533		94724.6	161388		143729	314103			High	Not Found	High	Peak Found	Peak Found	Peak Found	Not Found	High	Peak Found	Not Found	High	Peak Found	Not Found
High	Master Protein	IP_271067	TX=9606 OS=Human GN=STX10 TA=NM_001271609.1,NM_003765.2,NM_001271610.1,NM_001271611.1,XM_011528397.2,ENST00000591197 PA=IP_271067	0.003	2.262	38	1	1	1	29	3.1	6.52	1.71	1	0	0.272	0.806001	2.69	159.2	40.8	28.67	13.84	213220	131748	741147	794200	486065	203984	163913	394191	362773		161158	661452	946644	769767	Peak Found	Peak Found	Peak Found	Peak Found	Peak Found	Peak Found	Peak Found	Peak Found	Peak Found	Not Found	High	Peak Found	Peak Found
Medium	Master Protein	IP_777772	TX=9606 OS=Human GN=POU2F3 TA=ENST00000606153 PA=IP_777772	0.023	1.241	15	1	1	1	53	5.9	12	0	1	0	0.251	0.878317	3.45	158.3	41.7	44.25	16.28	835056	1.04701e+06	1.39557e+06	2.12077e+06	1.64771e+06	868774	956027	1.25785e+06	1.85123e+06	743523	1.86288e+06	2.32145e+06	3.491e+06	3473619	Peak Found	Peak Found	Peak Found	Peak Found	Peak Found	Peak Found	Peak Found	Peak Found	Peak Found	Peak Found	High	Peak Found	Peak Found
High	Master Protein	IP_121601	TX=9606 OS=Human GN=SPATA5 TA=NM_145207.2,ENST00000274008 PA=IP_121601	0.003	2.347	40	1	1	1	40	4.5	5.02	2.08	1	0	0.244	0.891962	2.45	160.7	39.3	48.03	8.88		195748	146248	250984	235863	59614	96617	173913	70738.8		92718.9	223552	297334	272766	Not Found	Peak Found	Peak Found	High	Peak Found	Peak Found	Peak Found	Peak Found	Peak Found	Not Found	Peak Found	Peak Found	Peak Found
High	Master Protein	IP_2345055	TX=9606 OS=Human GN=LOC105378113 TA=XR_943231.2 PA=IP_2345055	0.01	1.613	5	1	4	1	129	14.4	9.94	5.08	1	0	0.234	0.922101	1.88	160.2	39.8	37.52	11.89	508738	812289	916280	1.76619e+06	1.14678e+06	858897	344733	1.1729e+06	1.07276e+06	299757	513711	1.40746e+06	1.98171e+06	1.87079e+06	Peak Found	High	High	High	Peak Found	Peak Found	Peak Found	Peak Found	Peak Found	Peak Found	High	Peak Found	Peak Found
High	Master Protein	IP_674332	TX=9606 OS=Human GN=C1orf35 TA=ENST00000465199 PA=IP_674332	0	12.639	16	2	9	2	187	19.1	11.55	11.82	2	0	0.225	0.946542	2.76	165.7	34.3	60.92	16.3	252279	356737	428131	593235	388484	294562	271809	177342	487638	64715	92106	481065	424839		Peak Found	High	High	High	Peak Found	Peak Found	Peak Found	High	High	Peak Found	Peak Found	Peak Found	Peak Found
High	Master Protein	IP_197940	TX=9606 OS=Human GN=DRAP1 TA=NM_006442.3,ENST00000527119,ENST00000312515,ENST00000532933 PA=IP_197940	0.01	1.635	12	1	1	1	114	12.6	12.06	2.1	1	0	0.206	0.993184	2.23	165.9	34.1	63.39	12.88	315499	504456	510390	889530	847287	285744	562243	528197	910144	71152.8	530061	970404	882571	1136067	Peak Found	Peak Found	Peak Found	Peak Found	Peak Found	Peak Found	High	Peak Found	Peak Found	Peak Found	Peak Found	Peak Found	Peak Found
High	Master Protein	IP_558277	TX=9606 OS=Human GN=FLNA TA=ENST00000490936 PA=IP_558277	0.01	1.651	19	1	3	1	48	5	9.54	4.31	1	0	0.193	0.949105	2.19	169.1	30.9	35.49	54.61	1.09138e+06	1.20966e+06	1.57833e+06	2.75828e+06	1.99893e+06	1.2074e+06	472164	1.18447e+06	2.17308e+06	1064992	1.44981e+06	3.35511e+06		1.65468e+06	Peak Found	Peak Found	High	Peak Found	High	Peak Found	Peak Found	Peak Found	High	Peak Found	Peak Found	Peak Found	Not Found
High	Master Protein	IP_250961	TX=9606 OS=Human GN=SENP3-EIF4A1,SENP3 TA=NM_015670.5,ENST00000614237,ENST00000619785,NR_037926.1,ENST00000321337,ENST00000429205 PA=IP_250961	0.002	2.677	52	1	4	1	31	3.5	9.32	4.26	1	0	0.191	0.943062	0.78	168.3	31.7	32.74	12.6	580719	927938	1.70605e+06	1.64275e+06	1.44614e+06	669539	792986	1.72412e+06	1.18863e+06	665504	874483	1.9706e+06		1.83544e+06	Peak Found	Peak Found	Peak Found	Peak Found	High	High	High	Peak Found	Peak Found	Peak Found	High	Peak Found	Not Found
Medium	Master Protein	IP_628930	TX=9606 OS=Human GN=RBM6 TA=ENST00000438912 PA=IP_628930	0.012	1.533	5	1	2	1	140	16	9.91	0	1	0	0.186	0.924802	1.61	168.8	31.2	38.43	20.22	265620	320536	482856		537361	283164	292711	476400	623655	330807	605838	608908	1.02445e+06	888457	Peak Found	Peak Found	Peak Found	Not Found	High	Peak Found	Peak Found	Peak Found	Peak Found	Peak Found	Peak Found	Peak Found	High
Medium	Master Protein	IP_078554	TX=9606 OS=Human GN=IBA57 TA=NM_001310327.1,NM_001010867.3,ENST00000366711,ENST00000484749 PA=IP_078554	0.018	1.312	17	1	4	1	42	4.8	11.6	1.61	1	0	0.167	0.852492	1.54	171.4	28.6	48.97	28.22	549951	859206	905982	1.64927e+06	999480	1.00366e+06	721634	868390	1.12338e+06	830426	1.18154e+06	1.09629e+06	2154449	1.6122e+06	Peak Found	Peak Found	Peak Found	Peak Found	High	Peak Found	High	Peak Found	Peak Found	Peak Found	High	Peak Found	High
Medium	Master Protein	IP_2300562	TX=9606 OS=Human GN=LOC105370060 TA=XR_001749386.1,XR_945506.2,XR_945504.2,XR_001749387.1,XR_001749385.1 PA=IP_2300562	0.018	1.32	32	1	1	1	44	4.9	7.34	2.16	1	0	0.163	0.831689	2.52	172	28	104.2	3.73	656716		723066	414353	195465	184479	184821	224374	728376	1.40576e+06	999961		676416	713453	Peak Found	Not Found	Peak Found	Peak Found	Peak Found	Peak Found	Peak Found	Peak Found	Peak Found	Peak Found	High	Not Found	Peak Found
High	Master Protein	IP_676326	TX=9606 OS=Human GN=DNM3 TA=ENST00000520906 PA=IP_676326	0.004	2.169	23	1	12	1	40	4.6	7.08	28.19	1	0	0.147	0.747165	0.96	170.5	29.5	42.13	17.46	2.08451e+06	3902992	5922977	7.14037e+06	5.65403e+06	2.87742e+06	2.86064e+06	4843416	4496849	1.53298e+06	5902108	5699476	4.50178e+06	6.0102e+06	High	High	High	High	High	High	High	High	High	High	High	Peak Found	High
High	Master Protein	IP_285613	TX=9606 OS=Human GN=ZMYND8 TA=ENST00000262975,ENST00000352431,XM_006723763.1,XM_017027767.1,XM_011528753.1,XM_017027766.1,XM_011528752.1,XM_017027760.1,ENST00000311275,XM_017027764.1,XM_017027765.1,XM_011528751.1,NM_001281777.2,XM_017027761.1,ENST00000372023,NM_001281783.2,ENST00000396281,NM_012408.5,XM_017027768.1,XM_017027769.1,NM_001281771.2,XM_006723762.3,NM_001281781.2,ENST00000471951,XM_017…	0.007	1.775	23	1	3	1	39	4.4	8.25	1.77	1	0	0.143	0.723541	1.29	175	25	45.8		111111	223372	203309	299913	263090	174491	138042	192226	227826				264885		Peak Found	Peak Found	Peak Found	High	Peak Found	Peak Found	Peak Found	High	High	Not Found	Not Found	Not Found	Peak Found
Medium	Master Protein	IP_777043	TX=9606 OS=Human GN=RP11-494M8.4 TA=ENST00000529488 PA=IP_777043	0.025	1.226	9	1	3	1	79	8.8	5.73	0	1	0	0.129	0.61599	0.94	175.3	24.7	44	16.55	2220260	2.66574e+06	3.03356e+06	4.63815e+06	3177188	2.3199e+06	1864780	2.97188e+06	3.43611e+06	3.14129e+06	3.70549e+06	3070810	4.34355e+06	4.77313e+06	Peak Found	Peak Found	Peak Found	Peak Found	Peak Found	Peak Found	Peak Found	High	Peak Found	High	High	Peak Found	Peak Found
Medium	Master Protein	IP_219869	TX=9606 OS=Human GN=DGKH TA=NM_152910.5,NM_001297429.1,NM_001204504.2,ENST00000498255,ENST00000627777,ENST00000626247,ENST00000337343,ENST00000536612,ENST00000628433,ENST00000261491,NM_178009.4,NM_001204505.2,ENST00000379274,NM_001204506.2 PA=IP_219869	0.013	1.469	41	1	1	1	29	3.5	9.7	0	1	0	0.127	0.602032	1.53	177.4	22.6	82.1		283049	340455	312300	456341	306306		30655.4	158191		362093	44790.6			211729	Peak Found	Peak Found	High	Peak Found	Peak Found	Not Found	Peak Found	Peak Found	Not Found	Peak Found	Peak Found	Not Found	Not Found
Medium	Master Protein	IP_2380676	TX=9606 OS=Human GN=LOC105373460 TA=XR_939783.2 PA=IP_2380676	0.013	1.515	9	1	12	1	76	8.7	6.52	24.9	1	0	0.108	0.430752	0.56	181.5	18.5	40.39	18.14	11378269	13757891	14054687	24741962	22519388	13834143	9795234	13367853	19620510	7.19978e+06	15141531	12337283	15756113	19585880	High	High	High	High	High	High	High	High	High	High	High	Peak Found	Peak Found
High	Master Protein	IP_258426	TX=9606 OS=Human GN=DHX40 TA=XM_011525254.2,XM_017025081.1,XM_017025080.1,ENST00000577549,NM_001166301.1,XM_011525253.2,XM_006722083.2,ENST00000251241,NM_024612.4,XM_017025083.1,XM_017025082.1 PA=IP_258426	0.005	1.996	11	1	2	1	72	7.9	10.96	0	1	0	0.093	0.301266	0.2	183	17	25.05		259463	299331	504061	932383	556375	200230	108814	237047	494134	225070	288257	281152			Peak Found	Peak Found	Peak Found	Peak Found	Peak Found	Peak Found	High	High	Peak Found	Peak Found	Peak Found	Peak Found	Not Found
High	Master Protein	IP_191530	TX=9606 OS=Human GN=PIDD1 TA=XM_005253008.5 PA=IP_191530	0	15.933	23	4	19	4	284	28.2	9.67	30.44	4	0	0.081	0.195747	0.34	193	7	51.59	9.55	844673	955974	1.84425e+06	1.57695e+06	1.2912e+06	744638	1.04263e+06	998087	2.06805e+06	429074	892547	377469		367195	High	High	High	High	High	High	Peak Found	High	High	High	High	High	Not Found
High	Master Protein	IP_557348	TX=9606 OS=Human GN=HNRNPA1P28 TA=ENST00000424481 PA=IP_557348	0	26.903	43	4	10	1	77	9.4	9.44	24.61	4	0	0.08	0.187789	0.38	186.2	13.8	62.08	41.15	232404	1.0504e+06	1.22507e+06	1.17931e+06		162755		275316	610066	198382		490460	296072	269731	Peak Found	High	High	High	Not Found	Peak Found	Not Found	Peak Found	Peak Found	Peak Found	Not Found	Peak Found	Peak Found
Medium	Master Protein	IP_103496	TX=9606 OS=Human GN=LTF TA=NM_002343.5,ENST00000417439,ENST00000231751,NM_001321122.1,ENST00000443496,ENST00000426532,NM_001199149.1,NM_001321121.1 PA=IP_103496	0.011	1.576	28	1	4	1	53	5.9	12	0	1	0	0.079	0.182917	0.47	185.3	14.7	70.45	9.6	371324	422540	479082	878133	1.32694e+06	853024	628640	1.3909e+06	1.1523e+06	1537139	1.56514e+06	592120		755463	Peak Found	High	Peak Found	High	High	High	Peak Found	Peak Found	Peak Found	Peak Found	Peak Found	Peak Found	Not Found
High	Master Protein	IP_2392887	TX=9606 OS=Human GN=LOC105378753 TA=XR_947413.2,XR_947408.2,XR_947409.2 PA=IP_2392887	0.007	1.876	11	1	1	1	159	16.9	11.9	0	1	0	0.01	2.81397e-17		200		12.66											129458	209792				Not Found	Not Found	Not Found	Not Found	Not Found	Not Found	Not Found	Not Found	Not Found	High	Peak Found	Not Found	Not Found
Medium	Master Protein	IP_204732	TX=9606 OS=Human GN=DKFZp779M0652 TA=NR_027134.1,ENST00000378779 PA=IP_204732	0.012	1.547	9	1	3	1	79	7.8	7.25	5.3	1	0	0.01	2.81397e-17		200		39.18		323423	648143	577507	1.37778e+06	967535	595452	296000	832563	754001	132677	507758				Peak Found	High	High	Peak Found	Peak Found	Peak Found	Peak Found	Peak Found	Peak Found	Peak Found	High	Not Found	Not Found
Medium	Master Protein	IP_729791	TX=9606 OS=Human GN=MT1X TA=ENST00000568370,ENST00000562939 PA=IP_729791	0.012	1.486	19	1	1	1	36	4	5.02	1.69	1	0	0.01	2.81397e-17		200		52.31					170457			96466.2	204506		83010.5					Not Found	Not Found	Not Found	Peak Found	Not Found	Not Found	Peak Found	High	Not Found	Peak Found	Not Found	Not Found	Not Found
Medium	Master Protein	IP_659625	TX=9606 OS=Human GN=GXYLT1P2 TA=ENST00000433312 PA=IP_659625	0.015	1.391	14	1	1	1	120	12.5	7.65	0	1	0	0.01	2.81397e-17		200		43.08			107016			182895	63265.4	81589.1	100821							Not Found	Peak Found	Not Found	Not Found	Peak Found	Peak Found	Peak Found	High	Not Found	Not Found	Not Found	Not Found	Not Found
Medium	Master Protein	IP_593377	TX=9606 OS=Human GN=FRMD1 TA=XM_011536146.2,XM_017011318.1,ENST00000358587 PA=IP_593377	0.022	1.271	16	1	1	1	159	15.9	8.28	0	1	0	0.01	2.81397e-17		200		26		215074	268791	555798	874447	331261		180539	344794		185327	286698				Peak Found	Peak Found	High	Peak Found	Peak Found	Not Found	Peak Found	Peak Found	Not Found	Peak Found	Peak Found	Not Found	Not Found
High	Master Protein	IP_788703	TX=9606 OS=Human GN=XRCC6P1 TA=ENST00000420392 PA=IP_788703	0.002	2.724	4	1	1	1	290	33	6.68	2.19	1	0	0.01	2.81397e-17		200		72.61			105874	74709.7	100873											Not Found	High	Peak Found	Peak Found	Not Found	Not Found	Not Found	Not Found	Not Found	Not Found	Not Found	Not Found	Not Found
Medium	Master Protein	IP_144780	TX=9606 OS=Human GN=TRAPPC3L TA=ENST00000368602,ENST00000437098,ENST00000356128,NM_001139444.2 PA=IP_144780	0.021	1.296	25	1	1	1	59	6.7	10.3	0	1	0	0.01	2.81397e-17		200		36.72		337483	433068	814196	1.07154e+06	586358	345992	403520	750551	456256	234635	444088				High	Peak Found	Peak Found	Peak Found	Peak Found	Peak Found	Peak Found	Peak Found	Peak Found	Peak Found	Peak Found	Not Found	Not Found
Medium	Master Protein	IP_2371233	TX=9606 OS=Human GN=NME9 TA=XM_017006309.1,XM_017006308.1,XM_017006310.1,XM_017006306.1,XM_017006314.1,XM_017006315.1,XM_017006319.1,XM_017006307.1,XM_017006312.1,XM_017006313.1,XM_017006316.1,XM_017006311.1 PA=IP_2371233	0.023	1.237	68	1	2	1	34	3.6	6.49	0	1	0	0.01	2.81397e-17		200		53.81			1.62631e+06	2.16122e+06	1.79792e+06	798840	1.49597e+06	907681	1.60346e+06	1.24236e+06	1.63549e+06	1.47383e+06				Not Found	High	Peak Found	Peak Found	Peak Found	Peak Found	Peak Found	High	Peak Found	Peak Found	Peak Found	Not Found	Not Found
Medium	Master Protein	IP_659614	TX=9606 OS=Human GN=ANKRD20A11P TA=ENST00000442192 PA=IP_659614	0.014	1.415	17	1	1	1	167	19.3	5	0	1	0	0.01	2.81397e-17		200		57.96		128470	169660	402331					34466.8							Peak Found	High	Peak Found	Not Found	Not Found	Not Found	Not Found	Peak Found	Not Found	Not Found	Not Found	Not Found	Not Found
High	Master Protein	IP_595403	TX=9606 OS=Human GN=RPL5P20 TA=ENST00000403848 PA=IP_595403	0	5.477	28	2	3	1	87	9.9	7.28	2.56	2	0	0.01	2.81397e-17		200		39.04		512651	565836	1.18818e+06	1.50176e+06	960890	732318	459986	534615	929915	638884	827943				High	Peak Found	Peak Found	Peak Found	Peak Found	Peak Found	Peak Found	Peak Found	Peak Found	Peak Found	High	Not Found	Not Found
High	Master Protein	IP_747026	TX=9606 OS=Human GN=DNAJC8P1 TA=ENST00000554535 PA=IP_747026	0	12.409	22	3	18	1	87	10.9	9.94	25.09	3	0	0.01	2.81397e-17		200		46.17		211892	289897	446570	642258	610772	261601	285565	444475	365483	320382	615237				High	Peak Found	High	Peak Found	Peak Found	Peak Found	Peak Found	Peak Found	Peak Found	Peak Found	Peak Found	Not Found	Not Found
High	Master Protein	IP_168756	TX=9606 OS=Human GN=LOC729732 TA=NR_047662.2 PA=IP_168756	0.003	2.414	3	1	2	1	266	27.8	11.69	4.04	1	0	0.01	2.81397e-17		200		56.96		408935	468830	425506	579720	388440	475842	371292	264085	971601	523498	770236				High	Peak Found	Peak Found	High	Peak Found	Peak Found	Peak Found	Peak Found	Peak Found	Peak Found	Peak Found	Not Found	Not Found
High	Master Protein	IP_708606	TX=9606 OS=Human GN=RP11-1072C15.6 TA=ENST00000623480 PA=IP_708606	0.006	1.973	26	1	6	1	62	6.9	8.16	0	1	0	0.01	2.81397e-17		200		72.8		587488	553407	680700	1.28768e+06	834414	544877	776209	410334	1.55161e+06	925968	2.10755e+06				Peak Found	High	High	High	High	Peak Found	High	Peak Found	Peak Found	Peak Found	Peak Found	Not Found	Not Found
Medium	Master Protein	IP_715224	TX=9606 OS=Human GN=OSBPL7 TA=ENST00000613735 PA=IP_715224	0.012	1.551	10	1	1	1	90	9.4	9.5	1.76	1	0	0.01	2.81397e-17		200		45.61		562464	1.65478e+06	2.07051e+06	3.01565e+06	2.37759e+06	1.28427e+06	1.1008e+06	1.2826e+06	1.03194e+06		1.15981e+06				Peak Found	Peak Found	High	Peak Found	Peak Found	Peak Found	Peak Found	Peak Found	Peak Found	Not Found	Peak Found	Not Found	Not Found
High	Master Protein	IP_665452	TX=9606 OS=Human GN=UBE2D3P1 TA=ENST00000436669 PA=IP_665452	0.001	4.321	7	1	2	1	147	16.9	8.6	4.82	1	0	0.01	2.81397e-17		200		51.9		383111	458968	1.09775e+06	883320	357830	147957	176891		544623	475329	869921				Peak Found	High	Peak Found	Peak Found	Peak Found	Peak Found	Peak Found	Peak Found	High	Peak Found	Peak Found	Peak Found	Peak Found
High	Master Protein	IP_590938	TX=9606 OS=Human GN=HMGB3P18 TA=ENST00000406327 PA=IP_590938	0	10.11	34	4	12	3	74	8.7	9.39	7.82	4	0	0.01	2.81397e-17		200		98.61											2.44649e+06	590983				Not Found	Not Found	Not Found	Not Found	Not Found	Not Found	Not Found	Not Found	Not Found	High	High	Not Found	Not Found
Medium	Master Protein	IP_230046	TX=9606 OS=Human GN=NKX2-1-AS1 TA=NR_103710.1,ENST00000521292 PA=IP_230046	0.01	1.602	16	1	2	1	81	8.6	8.59	0	1	0	0.01	2.81397e-17		200		42.31			203472	237516	312138	236598	146228	114016	180969			103716				Not Found	Peak Found	Peak Found	Peak Found	Peak Found	Peak Found	High	High	Not Found	Not Found	Peak Found	Not Found	Not Found
Medium	Master Protein	IP_738445	TX=9606 OS=Human GN=SPATA31E3P TA=ENST00000613133 PA=IP_738445	0.018	1.325	3	1	1	1	277	30.2	7.94	2.15	1	0	0.01	2.81397e-17		200		38.22		195482	271883	328255	470232	371422	268835	115578	394098	491592	292513	276832				Peak Found	Peak Found	Peak Found	Peak Found	Peak Found	High	Peak Found	Peak Found	Peak Found	Peak Found	Peak Found	Not Found	Not Found
High	Master Protein	IP_557274	TX=9606 OS=Human GN=HSPA8P1 TA=ENST00000425843 PA=IP_557274	0	31.142	44	3	15	1	54	6.5	7.5	49.06	3	0																						Not Found	Not Found	Not Found	Not Found	High	Not Found	Not Found	Not Found	Not Found	Not Found	Not Found	Not Found	Not Found
Medium	Master Protein	IP_742165	TX=9606 OS=Human GN=TCF12 TA=ENST00000267811,XM_011521969.1,XM_011521967.1,XM_011521963.2,XM_011521966.2,XM_011521962.2,XM_011521965.1,XM_011521961.2,XM_011521959.2,XM_017022520.1 PA=IP_742165	0.021	1.297	32	1	1	1	57	6.8	9.73	0	1	0																						Not Found	Not Found	Not Found	Not Found	Not Found	Not Found	Not Found	Not Found	Not Found	High	Not Found	Not Found	Not Found
High	Master Protein	IP_247038	TX=9606 OS=Human GN=CDH13 TA=ENST00000566620,NM_001220488.1,NM_001220490.1,NM_001257.4,ENST00000428848,XM_011522804.2,ENST00000539548,ENST00000622885,ENST00000268613,ENST00000567109,NM_001220489.1 PA=IP_247038	0.01	1.647	33	1	1	1	58	6.7	9.44	0	1	0																						Peak Found	Peak Found	Peak Found	Peak Found	Peak Found	Peak Found	Peak Found	Not Found	Peak Found	Peak Found	High	Not Found	Not Found
Medium	Master Protein	IP_2355757	TX=9606 OS=Human GN=LOC105374608 TA=XR_925672.2,XR_925673.2 PA=IP_2355757	0.018	1.319	25	1	1	1	99	10.8	11.58	0	1	0																						Not Found	Not Found	Not Found	Not Found	Not Found	Not Found	High	Not Found	Not Found	Not Found	Not Found	Not Found	Not Found
High	Master Protein	IP_613981	TX=9606 OS=Human GN=RP11-402J6.3 TA=ENST00000321285 PA=IP_613981	0	8.335	30	2	15	1	64	7.2	11.74	39.15	2	0																						Not Found	Not Found	High	Not Found	Not Found	Not Found	Not Found	Not Found	Not Found	Not Found	Not Found	Not Found	Not Found
Medium	Master Protein	IP_076388	TX=9606 OS=Human GN=MDM4 TA=ENST00000463049,ENST00000616250,ENST00000367182,NM_001204171.1,ENST00000391947,ENST00000454264,NM_001278516.1,NM_001278517.1,NM_001204172.1,ENST00000367183,ENST00000612738,NM_001278518.1,NM_001278519.1,NM_002393.4,ENST00000614459 PA=IP_076388	0.013	1.494	18	1	1	1	73	8	8.62	0	1	0																						Not Found	Not Found	Not Found	Not Found	High	Not Found	Not Found	Not Found	Not Found	Not Found	Not Found	Not Found	Not Found
High	Master Protein	IP_745562	TX=9606 OS=Human GN=RP11-404P21.9 TA=ENST00000555221 PA=IP_745562	0.002	2.901	20	1	1	1	79	9.6	9.04	0	1	0																						Not Found	Not Found	Not Found	High	Not Found	Not Found	Not Found	Not Found	Not Found	Not Found	Not Found	Not Found	Not Found
High	Master Protein	IP_638815	TX=9606 OS=Human GN=AC009413.2 TA=ENST00000414823 PA=IP_638815	0	13.129	24	3	20	1	132	14.5	7.2	37.71	3	0																						Not Found	Not Found	Not Found	Not Found	Not Found	Not Found	Not Found	Not Found	Not Found	Not Found	Not Found	Not Found	Not Found
High	Master Protein	IP_734708	TX=9606 OS=Human GN=RP11-24M17.3 TA=ENST00000567565 PA=IP_734708	0.001	4.537	38	1	2	1	71	7.8	6.49	6.33	1	0																						Not Found	High	Not Found	High	Not Found	Not Found	Not Found	Not Found	Not Found	Not Found	Not Found	Not Found	Not Found
High	Master Protein	IP_602798	TX=9606 OS=Human GN=RP11-509M23.1 TA=ENST00000425840 PA=IP_602798	0.001	4.488	37	2	17	1	92	10.2	6.77	28.3	2	0																						High	Not Found	Not Found	Not Found	High	Not Found	Not Found	High	Not Found	Not Found	Not Found	Not Found	Not Found
High	Master Protein	IP_262077	TX=9606 OS=Human GN=LOC101928418,AC005358.3 TA=ENST00000445508,NR_104605.1 PA=IP_262077	0.002	2.795	39	1	1	1	44	5	6.76	0	1	0																						Not Found	Not Found	Not Found	High	Not Found	Not Found	Not Found	Not Found	Not Found	Not Found	Not Found	Not Found	Not Found
Medium	Master Protein	IP_261807	TX=9606 OS=Human GN=NARF TA=ENST00000577432,XM_006722278.3,ENST00000581202 PA=IP_261807	0.013	1.525	75	1	1	1	44	4.6	5.72	0	1	0																						Not Found	Not Found	Not Found	Not Found	Not Found	Not Found	Not Found	High	Not Found	Not Found	Not Found	Not Found	Not Found
High	Master Protein	IP_279923	TX=9606 OS=Human GN=DUXA TA=NM_001012729.1 PA=IP_279923	0.003	2.219	26	1	3	1	39	4.1	7.85	4.49	1	0																						Not Found	Not Found	High	High	Not Found	High	Not Found	Not Found	Not Found	Not Found	Not Found	Not Found	Not Found
Medium	Master Protein	IP_2344072	TX=9606 OS=Human GN=LOC105377979 TA=XR_001744323.1,XR_001744324.1 PA=IP_2344072	0.022	1.259	9	1	1	1	89	9.9	8.5	1.69	1	0																						Not Found	Not Found	High	Not Found	Not Found	Not Found	Not Found	Not Found	Not Found	Not Found	Not Found	Not Found	Not Found
Medium	Master Protein	IP_745022	TX=9606 OS=Human GN=SKOR1 TA=ENST00000554054,ENST00000554240,XM_017022173.1,ENST00000380035 PA=IP_745022	0.018	1.33	10	1	1	1	201	21.2	12.28	2.1	1	0																						Not Found	Not Found	High	Not Found	Not Found	Not Found	Not Found	Not Found	Not Found	Not Found	Not Found	Not Found	Not Found
High	Master Protein	IP_691723	TX=9606 OS=Human GN=CTC-398G3.2 TA=ENST00000463278 PA=IP_691723	0	9.849	44	2	23	1	75	7.9	6.49	40.4	2	0																						Not Found	Not Found	Not Found	Not Found	Not Found	Not Found	Not Found	Not Found	Not Found	Not Found	High	Not Found	Not Found
High	Master Protein	IP_079312	TX=9606 OS=Human GN=EDARADD,ENO1P1 TA=ENST00000366587,NM_080738.3,NM_145861.2,ENST00000359362 PA=IP_079312	0	14.336	12	4	12	1	388	42.3	5.92	21.17	4	0																						High	Not Found	Not Found	Not Found	Not Found	Not Found	Not Found	Not Found	Peak Found	Peak Found	Peak Found	Not Found	Not Found
[truncated: 3 more columns]

## Sheet: Nsp11
Protein FDR Confidence: Combined	Master	Accession	Description	Exp. q-value: Combined	Sum PEP Score	Coverage [%]	# Peptides	# PSMs	# Unique Peptides	# AAs	MW [kDa]	calc. pI	Score Sequest HT: Sequest HT	# Peptides (by Search Engine): Sequest HT	# Razor Peptides	Abundance Ratio: (Sample) / (Control)	Abundance Ratio Adj. P-Value: (Sample) / (Control)	Abundance Ratio Variability [%]: (Sample) / (Control)	Abundances (Grouped): Control	Abundances (Grouped): Sample	Abundances (Grouped) CV [%]: Control	Abundances (Grouped) CV [%]: Sample	Abundance: F1: Control, EV	Abundance: F2: Control, EV	Abundance: F3: Control, EGFP	Abundance: F4: Control, EGFP	Abundance: F5: Control, EGFP	Abundance: F6: Control, EV	Abundance: F7: Control, EV	Abundance: F8: Control, EGFP	Abundance: F9: Control, EV	Abundance: F10: Control, EV	Abundance: F11: Control, EV	Abundance: F62: Sample, nsp11	Abundance: F63: Sample, nsp11	Abundance: F64: Sample, nsp11	Found in Sample: [S1] F1: Control, EV	Found in Sample: [S2] F2: Control, EV	Found in Sample: [S3] F3: Control, EGFP	Found in Sample: [S4] F4: Control, EGFP	Found in Sample: [S5] F5: Control, EGFP	Found in Sample: [S6] F6: Control, EV	Found in Sample: [S7] F7: Control, EV	Found in Sample: [S8] F8: Control, EGFP	Found in Sample: [S9] F9: Control, EV	Found in Sample: [S10] F10: Control, EV	Found in Sample: [S11] F11: Control, EV	Found in Sample: [S62] F62: Sample, nsp11	Found in Sample: [S63] F63: Sample, nsp11
High	Master Protein	IP_734708	TX=9606 OS=Human GN=RP11-24M17.3 TA=ENST00000567565 PA=IP_734708	0	7.318	38	1	3	1	71	7.8	6.49	12.01	1	0	100	1.08388e-16			200															495943		Not Found	High	Not Found	High	Not Found	Not Found	Not Found	Not Found	Not Found	Not Found	Not Found	Not Found	High
High	Master Protein	IP_774695	TX=9606 OS=Human GN=TUBAP2 TA=ENST00000530835 PA=IP_774695	0	66.386	18	7	66	3	374	41	5.82	147.35	7	0	6.251	3.56256e-05	52.14	17.2	182.8	66.53	9.39	52226.1	828397	3.29889e+06	4.75197e+06	374353	454529		2.99226e+06	1.04498e+06	348192	570378	1.03322e+07	1.71456e+07	1.4576e+07	High	Peak Found	Peak Found	High	High	High	Not Found	High	High	High	Peak Found	High	High
High	Master Protein	IP_572435	TX=9606 OS=Human GN=HSPA8P11 TA=ENST00000508840 PA=IP_572435	0	17.893	22	2	25	1	102	10.9	4.7	50.77	2	0	6.206	3.90278e-05	75.03	27.8	172.2	55.17	64.8	198625	141854	822270	1.4826e+06	1.33379e+06	173703	146368	682568	310405	74222.5	703966	1.2999e+06	4.01882e+06	6.65928e+06	Peak Found	Peak Found	Peak Found	High	High	Peak Found	Peak Found	High	Peak Found	Peak Found	Peak Found	High	High
Medium	Master Protein	IP_729791	TX=9606 OS=Human GN=MT1X TA=ENST00000568370,ENST00000562939 PA=IP_729791	0.014	1.578	19	1	1	1	36	4	5.02	1.69	1	0	2.883	0.0604126	86.05	51.5	148.5	81.6				35688.9	170457	53963.6		96466.2	204506	62108	83010.5			307336		Not Found	Not Found	Peak Found	Peak Found	Peak Found	Not Found	Peak Found	High	Peak Found	Peak Found	Not Found	Not Found	Peak Found
High	Master Protein	IP_557348	TX=9606 OS=Human GN=HNRNPA1P28 TA=ENST00000424481 PA=IP_557348	0	28.893	43	4	11	1	77	9.4	9.44	27.42	4	0	2.162	0.315374	43.03	63.2	136.8	50.47		232404	1.0504e+06	1.22507e+06	1.17931e+06					610066			1.49028e+06			Peak Found	High	High	High	Not Found	Not Found	Not Found	Not Found	Peak Found	Not Found	Not Found	Peak Found	Not Found
High	Master Protein	IP_724315	TX=9606 OS=Human GN=HMGN2P3 TA=ENST00000433603 PA=IP_724315	0	118.652	51	8	112	1	90	9.4	9.99	260.46	8	7	1.362	0.915768	88.16	75.6	124.4	31.45	35.45	4.73535e+07	6.24377e+07	5.11205e+07	1.59478e+08	1.13512e+08	5.41015e+07	2.52459e+07	8.78479e+07	6.20313e+07	4.06578e+07	8.22758e+07	7.09259e+07	2.08118e+08	1.63225e+08	High	High	High	High	High	High	High	High	High	Peak Found	High	High	High
Medium	Master Protein	IP_153094	TX=9606 OS=Human GN=POM121 TA=ENST00000395270,NM_001257190.2 PA=IP_153094	0.025	1.291	21	1	3	1	62	6.6	9.57	0	1	0	1.339	0.930557	108.86	89.4	110.6	101.93	17.06	519264	349321	216155	464841	232155	1.05933e+06	1.14998e+06	588708	1.05234e+06	478001	2397232	1.03341e+06	2.01552e+06	1.6075e+06	Peak Found	Peak Found	Peak Found	Peak Found	Peak Found	Peak Found	Peak Found	Peak Found	High	Peak Found	Peak Found	High	High
Medium	Master Protein	IP_671071	TX=9606 OS=Human GN=LOC101929023,RP4-655J12.4 TA=ENST00000434879,NR_125973.1 PA=IP_671071	0.018	1.435	22	1	1	1	67	7.3	8.94	0	1	0	1.333	0.935121	48.21	85.7	114.3	47.61	32.39	285506	153485	396693	633334	327501	123067	58971.1	264438	593437	156004	192426	383011	348132	608260	Peak Found	Peak Found	Peak Found	High	Peak Found	Peak Found	Peak Found	Peak Found	Peak Found	Peak Found	Peak Found	Peak Found	Peak Found
Medium	Master Protein	IP_144780	TX=9606 OS=Human GN=TRAPPC3L TA=ENST00000368602,ENST00000437098,ENST00000356128,NM_001139444.2 PA=IP_144780	0.018	1.411	25	1	1	1	59	6.7	10.3	0	1	0	1.119	0.999617	28.69	97.6	102.4	36.1	18.86	337483	433068	814196	1.07154e+06	586358	345992	403520	750551	456256	234635	444088	576795	897970	1.01515e+06	High	Peak Found	Peak Found	Peak Found	Peak Found	Peak Found	Peak Found	Peak Found	Peak Found	Peak Found	Peak Found	Peak Found	Peak Found
High	Master Protein	IP_671815	TX=9606 OS=Human GN=RP11-430L17.1 TA=ENST00000445689 PA=IP_671815	0.001	3.254	21	1	1	1	126	14.6	9.07	0	1	0	1.117	0.999617	26.96	96.5	103.5	45.69	14.98	1.38969e+06	755253	2.09473e+06	2.78132e+06	1.91401e+06	316894	356788	1.57315e+06	872018			1.61832e+06	1.66744e+06	1.65503e+06	Peak Found	Peak Found	Peak Found	Peak Found	High	Peak Found	Peak Found	Peak Found	Peak Found	Not Found	Not Found	Peak Found	Peak Found
High	Master Protein	IP_258426	TX=9606 OS=Human GN=DHX40 TA=XM_011525254.2,XM_017025081.1,XM_017025080.1,ENST00000577549,NM_001166301.1,XM_011525253.2,XM_006722083.2,ENST00000251241,NM_024612.4,XM_017025083.1,XM_017025082.1 PA=IP_258426	0.007	1.919	11	1	4	1	72	7.9	10.96	2.22	1	0	1.073	0.995238	40.16	96.3	103.7	24.02	36.9	259463	299331	504061	932383	556375	200230	108814	237047	494134	225070	288257	584599	365733	565715	Peak Found	Peak Found	Peak Found	Peak Found	Peak Found	Peak Found	High	High	Peak Found	Peak Found	Peak Found	Peak Found	High
Medium	Master Protein	IP_204732	TX=9606 OS=Human GN=DKFZp779M0652 TA=NR_027134.1,ENST00000378779 PA=IP_204732	0.015	1.548	9	1	3	1	79	7.8	7.25	5.3	1	0	1.067	0.995238	58.55	102.6	97.4	38.54	55.95	323423	648143	577507	1.37778e+06	967535	595452	296000	832563	754001	132677	507758		603223	1.23681e+06	Peak Found	High	High	Peak Found	Peak Found	Peak Found	Peak Found	Peak Found	Peak Found	Peak Found	High	Not Found	Peak Found
Medium	Master Protein	IP_715224	TX=9606 OS=Human GN=OSBPL7 TA=ENST00000613735 PA=IP_715224	0.014	1.577	10	1	1	1	90	9.4	9.5	1.76	1	0	1.064	0.994025	70.42	97.4	102.6	44.83	158.53	562464	1.65478e+06	2.07051e+06	3.01565e+06	2.37759e+06	1.28427e+06	1.1008e+06	1.2826e+06	1.03194e+06		1.15981e+06	45566320	1.50479e+06	2.00984e+06	Peak Found	Peak Found	High	Peak Found	Peak Found	Peak Found	Peak Found	Peak Found	Peak Found	Not Found	Peak Found	Peak Found	Peak Found
High	Master Protein	IP_595403	TX=9606 OS=Human GN=RPL5P20 TA=ENST00000403848 PA=IP_595403	0	5.832	28	2	3	1	87	9.9	7.28	2.56	2	0	1.017	0.977823	42.58	99.2	100.8	38.04	11.33	512651	565836	1.18818e+06	1.50176e+06	960890	732318	459986	534615	929915	638884	827943	1.08541e+06	1.21381e+06	1.30969e+06	High	Peak Found	Peak Found	Peak Found	Peak Found	Peak Found	Peak Found	Peak Found	Peak Found	Peak Found	High	Peak Found	Peak Found
Medium	Master Protein	IP_558277	TX=9606 OS=Human GN=FLNA TA=ENST00000490936 PA=IP_558277	0.013	1.606	19	1	5	1	48	5	9.54	8.75	1	0	1.01	0.973391	52.11	91.2	108.8	34.32	37.61	1.09138e+06	1.20966e+06	1.57833e+06	2.75828e+06	1.99893e+06	1.2074e+06	472164	1.18447e+06	2.17308e+06	1064992	1.44981e+06	2064782	1.51913e+06	3.03947e+06	Peak Found	Peak Found	High	Peak Found	High	Peak Found	Peak Found	High	High	Peak Found	Peak Found	High	Peak Found
Medium	Master Protein	IP_2380676	TX=9606 OS=Human GN=LOC105373460 TA=XR_939783.2 PA=IP_2380676	0.016	1.536	9	1	13	1	76	8.7	6.52	26.49	1	0	0.983	0.960406	47.49	104.1	95.9	39.51	18.21	11378269	13757891	14054687	24741962	22519388	13834143	9795234	13367853	19620510	7.19978e+06	15141531	22436630	21653140	22264562	High	High	High	Peak Found	High	High	High	High	High	High	High	High	High
High	Master Protein	IP_708606	TX=9606 OS=Human GN=RP11-1072C15.6 TA=ENST00000623480 PA=IP_708606	0.005	2.013	26	1	6	1	62	6.9	8.16	0	1	0	0.976	0.958257	79.14	107.6	92.4	72.01	16.98	587488	553407	680700	1.28768e+06	834414	544877	776209	410334	1.55161e+06	925968	2.10755e+06	1242508	1.21804e+06	1.29722e+06	Peak Found	High	High	High	High	Peak Found	High	Peak Found	Peak Found	Peak Found	Peak Found	Peak Found	Peak Found
High	Master Protein	IP_197940	TX=9606 OS=Human GN=DRAP1 TA=NM_006442.3,ENST00000527119,ENST00000312515,ENST00000532933 PA=IP_197940	0.009	1.814	12	1	1	1	114	12.6	12.06	2.1	1	0	0.928	0.928948	65.9	99.8	100.2	62.66	45.02	315499	504456	510390	889530	847287	285744	562243	528197	910144	71152.8	530061	294776	918437	992593	Peak Found	Peak Found	Peak Found	Peak Found	Peak Found	Peak Found	High	Peak Found	Peak Found	Peak Found	Peak Found	Peak Found	Peak Found
High	Master Protein	IP_602798	TX=9606 OS=Human GN=RP11-509M23.1 TA=ENST00000425840 PA=IP_602798	0	5.705	37	2	19	1	92	10.2	6.77	32.14	2	0	0.89	0.908024	46.74	105.8	94.2	60.72							92865.4	270096				316505		639901		High	Not Found	Not Found	Not Found	High	Peak Found	Peak Found	High	Not Found	Not Found	Peak Found	High	High
High	Master Protein	IP_674332	TX=9606 OS=Human GN=C1orf35 TA=ENST00000465199 PA=IP_674332	0	16.455	16	2	9	2	187	19.1	11.55	13.53	2	0	0.867	0.880617	41.82	94.8	105.2	60.25	34.33	252279	356737	428131	593235	388484	294562	271809	177342	487638	64715	92106	336050	394306	657120	Peak Found	High	High	High	Peak Found	Peak Found	Peak Found	High	High	Peak Found	Peak Found	Peak Found	Peak Found
High	Master Protein	IP_121601	TX=9606 OS=Human GN=SPATA5 TA=NM_145207.2,ENST00000274008 PA=IP_121601	0.002	2.627	40	1	1	1	40	4.5	5.02	2.08	1	0	0.865	0.880418	28.43	107.4	92.6	47.32	9.75		195748	146248	250984	235863	59614	96617	173913	70738.8		92718.9		186569	144278	Not Found	Peak Found	Peak Found	High	Peak Found	Peak Found	Peak Found	Peak Found	Peak Found	Not Found	Peak Found	Not Found	Peak Found
High	Master Protein	IP_191530	TX=9606 OS=Human GN=PIDD1 TA=XM_005253008.5 PA=IP_191530	0	17.407	23	4	18	4	284	28.2	9.67	29.85	4	0	0.851	0.854582	42.16	112	88	50.86	42.49	844673	955974	1.84425e+06	1.57695e+06	1.2912e+06	744638	1.04263e+06	998087	2.06805e+06	429074	892547	1.0757e+06	836487	1.8506e+06	High	High	High	High	High	High	Peak Found	High	High	High	Peak Found	High	Peak Found
High	Master Protein	IP_285613	TX=9606 OS=Human GN=ZMYND8 TA=ENST00000262975,ENST00000352431,XM_006723763.1,XM_017027767.1,XM_011528753.1,XM_017027766.1,XM_011528752.1,XM_017027760.1,ENST00000311275,XM_017027764.1,XM_017027765.1,XM_011528751.1,NM_001281777.2,XM_017027761.1,ENST00000372023,NM_001281783.2,ENST00000396281,NM_012408.5,XM_017027768.1,XM_017027769.1,NM_001281771.2,XM_006723762.3,NM_001281781.2,ENST00000471951,XM_017…	0.009	1.807	23	1	4	1	39	4.4	8.25	1.77	1	0	0.832	0.854582	41.46	109.2	90.8	44.8	8	111111	223372	203309	299913	263090	174491	138042	192226	227826			193771	253011	262638	Peak Found	Peak Found	Peak Found	High	Peak Found	Peak Found	Peak Found	High	High	Not Found	Not Found	Peak Found	Peak Found
Medium	Master Protein	IP_628930	TX=9606 OS=Human GN=RBM6 TA=ENST00000438912 PA=IP_628930	0.015	1.564	5	1	2	1	140	16	9.91	0	1	0	0.821	0.850066	28.69	121.2	78.8	37.48	24.46	265620	320536	482856		537361	283164	292711	476400	623655	330807	605838	395130	814731	484340	Peak Found	Peak Found	Peak Found	Not Found	High	Peak Found	Peak Found	Peak Found	Peak Found	Peak Found	Peak Found	Peak Found	Peak Found
High	Master Protein	IP_756980	TX=9606 OS=Human GN=ARGLU1 TA=ENST00000360629,ENST00000375926 PA=IP_756980	0	8.318	62	3	28	1	50	5.9	8.21	53.55	3	0	0.814	0.839549	33.62	117.1	82.9	42.2	45.62	88347		193381	223956	116502	103533		94724.6	161388		143729	156064	110377		High	Not Found	High	Peak Found	Peak Found	Peak Found	Not Found	High	Peak Found	Not Found	High	Peak Found	Peak Found
High	Master Protein	IP_250961	TX=9606 OS=Human GN=SENP3-EIF4A1,SENP3 TA=NM_015670.5,ENST00000614237,ENST00000619785,NR_037926.1,ENST00000321337,ENST00000429205 PA=IP_250961	0.002	2.927	52	1	5	1	31	3.5	9.32	4.26	1	0	0.809	0.833703	9.89	109.6	90.4	32.12	2.23	580719	927938	1.70605e+06	1.64275e+06	1.44614e+06	669539	792986	1.72412e+06	1.18863e+06	665504	874483	1.12316e+06	1.48429e+06	1357821	Peak Found	Peak Found	Peak Found	Peak Found	High	High	High	Peak Found	Peak Found	Peak Found	High	High	Peak Found
Medium	Master Protein	IP_2300562	TX=9606 OS=Human GN=LOC105370060 TA=XR_001749386.1,XR_945506.2,XR_945504.2,XR_001749387.1,XR_001749385.1 PA=IP_2300562	0.027	1.282	32	1	1	1	44	4.9	7.34	2.16	1	0	0.803	0.829521	64.39	106.7	93.3	103.1	34.59	656716		723066	414353	195465	184479	184821	224374	728376	1.40576e+06	999961	652500	664328	389653	Peak Found	Not Found	Peak Found	Peak Found	Peak Found	Peak Found	Peak Found	Peak Found	Peak Found	Peak Found	High	Peak Found	Peak Found
High	Master Protein	IP_168756	TX=9606 OS=Human GN=LOC729732 TA=NR_047662.2 PA=IP_168756	0.003	2.533	3	1	3	1	266	27.8	11.69	6	1	0	0.78	0.787185	31.37	117.3	82.7	56.16	21.7	408935	468830	425506	579720	388440	475842	371292	264085	971601	523498	770236	592852	835025	1.04925e+06	High	Peak Found	Peak Found	High	Peak Found	Peak Found	Peak Found	Peak Found	Peak Found	Peak Found	Peak Found	Peak Found	Peak Found
Medium	Master Protein	IP_103496	TX=9606 OS=Human GN=LTF TA=NM_002343.5,ENST00000417439,ENST00000231751,NM_001321122.1,ENST00000443496,ENST00000426532,NM_001199149.1,NM_001321121.1 PA=IP_103496	0.013	1.606	28	1	3	1	53	5.9	12	0	1	0	0.753	0.731624	42.12	114.1	85.9	69.42	9.68	371324	422540	479082	878133	1.32694e+06	853024	628640	1.3909e+06	1.1523e+06	1537139	1.56514e+06	915095	1215783	929510	Peak Found	Peak Found	Peak Found	Peak Found	High	High	Peak Found	Peak Found	Peak Found	High	Peak Found	Peak Found	Peak Found
High	Master Protein	IP_676326	TX=9606 OS=Human GN=DNM3 TA=ENST00000520906 PA=IP_676326	0.004	2.283	23	1	13	1	40	4.6	7.08	29.95	1	0	0.751	0.724962	31.42	98.4	101.6	41.27	31.55	2.08451e+06	3902992	5922977	7.14037e+06	5.65403e+06	2.87742e+06	2.86064e+06	4843416	4496849	1.53298e+06	5902108	2.42923e+06	6.23241e+06	5.5428e+06	High	High	Peak Found	High	High	High	High	High	High	High	High	High	High
High	Master Protein	IP_271067	TX=9606 OS=Human GN=STX10 TA=NM_001271609.1,NM_003765.2,NM_001271610.1,NM_001271611.1,XM_011528397.2,ENST00000591197 PA=IP_271067	0.003	2.349	38	1	1	1	29	3.1	6.52	1.71	1	0	0.682	0.582229	21.13	118.7	81.3	28.64	35.98	213220	131748	741147	794200	486065	203984	163913	394191	362773		161158		279728	417867	Peak Found	Peak Found	Peak Found	Peak Found	Peak Found	Peak Found	Peak Found	Peak Found	Peak Found	Not Found	High	Not Found	Peak Found
Medium	Master Protein	IP_2345055	TX=9606 OS=Human GN=LOC105378113 TA=XR_943231.2 PA=IP_2345055	0.012	1.628	5	1	4	1	129	14.4	9.94	5.08	1	0	0.666	0.551218	22.12	129.6	70.4	36.85	62.12	508738	812289	916280	1.76619e+06	1.14678e+06	858897	344733	1.1729e+06	1.07276e+06	299757	513711	464772	738875	1.6369e+06	Peak Found	High	High	High	Peak Found	Peak Found	Peak Found	Peak Found	Peak Found	Peak Found	High	Peak Found	Peak Found
Medium	Master Protein	IP_738445	TX=9606 OS=Human GN=SPATA31E3P TA=ENST00000613133 PA=IP_738445	0.022	1.366	3	1	1	1	277	30.2	7.94	2.15	1	0	0.659	0.527055	17.81	120.6	79.4	37.06	23.31	195482	271883	328255	470232	371422	268835	115578	394098	491592	292513	276832	256357	430013	236943	Peak Found	Peak Found	Peak Found	Peak Found	Peak Found	High	Peak Found	Peak Found	Peak Found	Peak Found	Peak Found	Peak Found	Peak Found
Medium	Master Protein	IP_593377	TX=9606 OS=Human GN=FRMD1 TA=XM_011536146.2,XM_017011318.1,ENST00000358587 PA=IP_593377	0.018	1.433	16	1	1	1	159	15.9	8.28	0	1	0	0.617	0.416665	22.12	127.4	72.6	25.08	55.26	215074	268791	555798	874447	331261		180539	344794		185327	286698	149314	470609		Peak Found	Peak Found	High	Peak Found	Peak Found	Not Found	Peak Found	Peak Found	Not Found	Peak Found	Peak Found	Peak Found	Peak Found
Medium	Master Protein	IP_230046	TX=9606 OS=Human GN=NKX2-1-AS1 TA=NR_103710.1,ENST00000521292 PA=IP_230046	0.012	1.641	16	1	2	1	81	8.6	8.59	0	1	0	0.549	0.248526	14.03	116.9	83.1	41.19	43.28		203472	237516	312138	236598	146228	114016	180969			103716		121073	202303	Not Found	Peak Found	Peak Found	Peak Found	Peak Found	Peak Found	High	High	Not Found	Not Found	Peak Found	Not Found	Peak Found
High	Master Protein	IP_665452	TX=9606 OS=Human GN=UBE2D3P1 TA=ENST00000436669 PA=IP_665452	0	4.648	7	1	2	1	147	16.9	8.6	4.82	1	0	0.44	0.0683479	22.28	141.5	58.5	51.15	112.21	383111	458968	1.09775e+06	883320	357830	147957	176891		544623	475329	869921	89130.8		948872	Peak Found	High	Peak Found	Peak Found	Peak Found	Peak Found	Peak Found	Not Found	High	Peak Found	Peak Found	Peak Found	Not Found
Medium	Master Protein	IP_659614	TX=9606 OS=Human GN=ANKRD20A11P TA=ENST00000442192 PA=IP_659614	0.011	1.7	17	1	1	1	167	19.3	5	0	1	0	0.1	1.3108e-09	0.11	181.9	18.1	57.92		128470	169660	402331					34466.8					35239.7		Peak Found	High	Peak Found	Not Found	Not Found	Not Found	Not Found	Peak Found	Not Found	Not Found	Not Found	Not Found	Peak Found
High	Master Protein	IP_2392887	TX=9606 OS=Human GN=LOC105378753 TA=XR_947413.2,XR_947408.2,XR_947409.2 PA=IP_2392887	0.004	2.196	11	1	1	1	159	16.9	11.9	0	1	0	0.01	1.08388e-16		200		13.03											129458	209792				Not Found	Not Found	Not Found	Not Found	Not Found	Not Found	Not Found	Not Found	Not Found	High	Peak Found	Not Found	Not Found
High	Master Protein	IP_788703	TX=9606 OS=Human GN=XRCC6P1 TA=ENST00000420392 PA=IP_788703	0.002	2.758	4	1	1	1	290	33	6.68	2.19	1	0	0.01	1.08388e-16		200		71.01			105874	74709.7	100873											Not Found	High	Peak Found	Peak Found	Not Found	Not Found	Not Found	Not Found	Not Found	Not Found	Not Found	Not Found	Not Found
Medium	Master Protein	IP_659625	TX=9606 OS=Human GN=GXYLT1P2 TA=ENST00000433312 PA=IP_659625	0.02	1.395	14	1	1	1	120	12.5	7.65	0	1	0	0.01	1.08388e-16		200		42.18			107016			182895	63265.4	81589.1	100821							Not Found	Peak Found	Not Found	Not Found	Peak Found	Peak Found	Peak Found	High	Not Found	Not Found	Not Found	Not Found	Not Found
High	Master Protein	IP_581419	TX=9606 OS=Human GN=RP11-10F11.4 TA=ENST00000634439 PA=IP_581419	0.003	2.369	13	1	1	1	64	7.2	10.04	2.85	1	0	0.01	1.08388e-16		200		60.4				64251.1	374638	136977										Not Found	Not Found	Peak Found	High	Peak Found	Not Found	Not Found	Not Found	Not Found	Not Found	Not Found	Not Found	Not Found
High	Master Protein	IP_2263855	TX=9606 OS=Human GN=LOC107985497 TA=XR_001755084.1 PA=IP_2263855	0.002	3.124	25	1	2	1	117	12.5	8.88	0	1	0	0.01	1.08388e-16		200		99.06		2.03817e+06	2.73268e+06	1.20434e+06	746004			183160	758809	647672	633108					Peak Found	Peak Found	Peak Found	High	Not Found	Not Found	Peak Found	Peak Found	Peak Found	Peak Found	Not Found	Not Found	High
High	Master Protein	IP_590938	TX=9606 OS=Human GN=HMGB3P18 TA=ENST00000406327 PA=IP_590938	0	9.943	34	4	13	3	74	8.7	9.39	7.91	4	0	0.01	1.08388e-16		200		106.69											2.44649e+06	461415				Not Found	Not Found	Not Found	Not Found	Not Found	Not Found	Not Found	Not Found	Not Found	High	High	Not Found	Not Found
Medium	Master Protein	IP_219869	TX=9606 OS=Human GN=DGKH TA=NM_152910.5,NM_001297429.1,NM_001204504.2,ENST00000498255,ENST00000627777,ENST00000626247,ENST00000337343,ENST00000536612,ENST00000628433,ENST00000261491,NM_178009.4,NM_001204505.2,ENST00000379274,NM_001204506.2 PA=IP_219869	0.015	1.57	41	1	1	1	29	3.5	9.7	0	1	0	0.01	1.08388e-16		200		66.29		283049	340455	312300	456341	306306			158191		362093					Peak Found	Peak Found	High	Peak Found	Peak Found	Not Found	Not Found	Peak Found	Not Found	Peak Found	Not Found	Not Found	Not Found
High	Master Protein	IP_745562	TX=9606 OS=Human GN=RP11-404P21.9 TA=ENST00000555221 PA=IP_745562	0.002	3.046	20	1	1	1	79	9.6	9.04	0	1	0																						Not Found	Not Found	Not Found	High	Not Found	Not Found	Not Found	Not Found	Not Found	Not Found	Not Found	Not Found	Not Found
High	Master Protein	IP_638815	TX=9606 OS=Human GN=AC009413.2 TA=ENST00000414823 PA=IP_638815	0	10.321	24	3	22	1	132	14.5	7.2	41.5	3	0																						Not Found	Not Found	Not Found	Not Found	Not Found	Not Found	Not Found	Not Found	Not Found	Not Found	Not Found	Not Found	Not Found
Medium	Master Protein	IP_261807	TX=9606 OS=Human GN=NARF TA=ENST00000577432,XM_006722278.3,ENST00000581202 PA=IP_261807	0.012	1.656	75	1	1	1	44	4.6	5.72	0	1	0																						Not Found	Not Found	Not Found	Not Found	Not Found	Not Found	Not Found	High	Not Found	Not Found	Not Found	Not Found	Not Found
High	Master Protein	IP_557274	TX=9606 OS=Human GN=HSPA8P1 TA=ENST00000425843 PA=IP_557274	0	25.523	44	2	11	1	54	6.5	7.5	32.04	2	0																						Not Found	Not Found	Not Found	Not Found	High	Not Found	Not Found	Not Found	Not Found	Not Found	Not Found	Not Found	Not Found
Medium	Master Protein	IP_247038	TX=9606 OS=Human GN=CDH13 TA=ENST00000566620,NM_001220488.1,NM_001220490.1,NM_001257.4,ENST00000428848,XM_011522804.2,ENST00000539548,ENST00000622885,ENST00000268613,ENST00000567109,NM_001220489.1 PA=IP_247038	0.01	1.745	33	1	1	1	58	6.7	9.44	0	1	0																						Peak Found	Peak Found	Peak Found	Peak Found	Peak Found	Peak Found	Peak Found	Not Found	Peak Found	Peak Found	High	Peak Found	Peak Found
Medium	Master Protein	IP_076388	TX=9606 OS=Human GN=MDM4 TA=ENST00000463049,ENST00000616250,ENST00000367182,NM_001204171.1,ENST00000391947,ENST00000454264,NM_001278516.1,NM_001278517.1,NM_001204172.1,ENST00000367183,ENST00000612738,NM_001278518.1,NM_001278519.1,NM_002393.4,ENST00000614459 PA=IP_076388	0.015	1.559	18	1	1	1	73	8	8.62	0	1	0																						Not Found	Not Found	Not Found	Not Found	High	Not Found	Not Found	Not Found	Not Found	Not Found	Not Found	Not Found	Not Found
High	Master Protein	IP_262077	TX=9606 OS=Human GN=LOC101928418,AC005358.3 TA=ENST00000445508,NR_104605.1 PA=IP_262077	0.002	2.937	39	1	1	1	44	5	6.76	0	1	0																						Not Found	Not Found	Not Found	High	Not Found	Not Found	Not Found	Not Found	Not Found	Not Found	Not Found	Not Found	Not Found
Medium	Master Protein	IP_745022	TX=9606 OS=Human GN=SKOR1 TA=ENST00000554054,ENST00000554240,XM_017022173.1,ENST00000380035 PA=IP_745022	0.027	1.272	10	1	1	1	201	21.2	12.28	2.1	1	0																						Not Found	Not Found	High	Not Found	Not Found	Not Found	Not Found	Not Found	Not Found	Not Found	Not Found	Not Found	Not Found
High	Master Protein	IP_279923	TX=9606 OS=Human GN=DUXA TA=NM_001012729.1 PA=IP_279923	0.003	2.332	26	1	3	1	39	4.1	7.85	4.49	1	0																						Not Found	Not Found	High	High	Not Found	High	Not Found	Not Found	Not Found	Not Found	Not Found	Not Found	Not Found
High	Master Protein	IP_079312	TX=9606 OS=Human GN=EDARADD,ENO1P1 TA=ENST00000366587,NM_080738.3,NM_145861.2,ENST00000359362 PA=IP_079312	0	16.117	12	4	14	1	388	42.3	5.92	26.53	4	0																						High	Not Found	Not Found	Not Found	Not Found	Not Found	Not Found	Not Found	Peak Found	Peak Found	Peak Found	Peak Found	Not Found
Medium	Master Protein	IP_2355757	TX=9606 OS=Human GN=LOC105374608 TA=XR_925672.2,XR_925673.2 PA=IP_2355757	0.016	1.541	25	1	1	1	99	10.8	11.58	0	1	0																						Not Found	Not Found	Not Found	Not Found	Not Found	Not Found	High	Not Found	Not Found	Not Found	Not Found	Not Found	Not Found
High	Master Protein	IP_613981	TX=9606 OS=Human GN=RP11-402J6.3 TA=ENST00000321285 PA=IP_613981	0	8.555	30	2	14	1	64	7.2	11.74	34.71	2	0																						Not Found	Not Found	High	Not Found	Not Found	Not Found	Not Found	Not Found	Not Found	Not Found	Not Found	High	Not Found
High	Master Protein	IP_691723	TX=9606 OS=Human GN=CTC-398G3.2 TA=ENST00000463278 PA=IP_691723	0	14.612	44	2	27	1	75	7.9	6.49	48.4	2	0																						Not Found	Not Found	Not Found	Not Found	Not Found	Not Found	Not Found	Not Found	Not Found	Not Found	High	High	Not Found
[truncated: 3 more columns]

[truncated: 16 more sheets: Nsp12, Nsp13, Nsp14, Nsp15, ORF3a, ORF3b, ORF6, ORF7a, ORF7b, ORF8, ORF9b, ORF10, M, N, E, S]
